# Supplementary material for: Transcriptomic profiling of Alternaria longipes invasion in tobacco reveals pathogenesis regulated by AlHK1, a group III histidine kinase
Source: Sci Rep. 2017 Nov 22;7:16083. doi: 10.1038/s41598-017-16401-6 (PMC5700128; doi:10.1038/s41598-017-16401-6)
Supplement: Supplementary file 2 — Supplementary Table 1 [file 41598_2017_16401_MOESM2_ESM.xls]

## Sheet: shared DEGs
Supplementary Table 1 Shared and specific differentially expressed genes during Alternaria longipes infection
GeneID	C-00 RPKM				Regulation	HKΔ4 RPKM				Regulation	Nr-annotation
	0 hpi	6 hpi	12 hpi	20 hpi		0 hpi	6 hpi	12 hpi	20 hpi
Unigene0001436	7101.32	20404.8	14775.8	14794.7	up	1085.97	8392.84	4296.97	8625.54	up	Asp-hemolysin [Aspergillus fumigatus Af293]
Unigene0014565	653.502	1929.89	1334.97	1387.8	up	65.4701	406.539	556.231	859.319	up	--
Unigene0022229	174.682	450.112	585.949	1451.36	up	123.929	324.568	258.235	815.045	up	NADP-specific glutamate dehydrogenase [Pyrenophora tritici-repentis Pt-1C-BFP]
Unigene0000715	101.844	250.405	414.147	652.23	up	47.6031	360.991	281.161	251.928	up	similar to transcription factor Zn, C2H2 [Botryotinia fuckeliana T4]
Unigene0007538	112.359	462.043	427.505	687.058	up	55.7649	350.883	417.971	300.911	up	Pc18g02050 [Penicillium chrysogenum Wisconsin 54-1255]
Unigene0009746	33.0111	80.7364	79.9306	85.9654	up	26.0735	63.4839	64.2673	60.8206	up	transcriptional regulator [Coccidioides posadasii str. Silveira]
Unigene0013617	105.665	275.552	479.396	291.462	up	16.6617	49.5506	159.365	412.006	up	glutathione-dependent formaldehyde-activating enzyme [Pyrenophora tritici-repentis Pt-1C-BFP]
Unigene0020790	76.9439	169.211	213	329.05	up	40.8704	169.868	204.913	131.956	up	similar to MIF domain containing protein [Leptosphaeria maculans JN3]
Unigene0020791	145.246	398.6	432.772	641.765	up	79.2484	255.39	342.657	199.442	up	--
Unigene0019012	63.0674	222.556	257.13	416.085	up	53.676	315.433	300.244	176.524	up	similar to calcineurin binding protein [Leptosphaeria maculans JN3]
Unigene0014423	64.9769	727.213	257.646	254.304	up	19.988	79.4369	104.3	320.594	up	CsbD-like protein [Macrophomina phaseolina MS6]
Unigene0002711	21.1337	56.1306	73.0277	84.9051	up	21.1251	76.5542	92.574	57.2111	up	Chitin synthesis regulation Congo red resistance RCR protein [Macrophomina phaseolina MS6]
Unigene0004541	32.3238	405.476	170.784	115.042	up	23.2001	76.0765	65.0307	103.687	up	Pc21g20850 [Penicillium chrysogenum Wisconsin 54-1255]
Unigene0002241	19.6344	89.7081	107.812	104.405	up	24.207	78.8325	79.4388	71.5111	up	hypothetical protein PTRG_10303 [Pyrenophora tritici-repentis Pt-1C-BFP]
Unigene0009401	6.7462	20.8227	25.381	48.3459	up	6.32777	19.9487	22.1203	14.1985	up	Pc12g12320 [Penicillium chrysogenum Wisconsin 54-1255]
Unigene0002299	10.0353	67.1763	125.113	216.462	up	3.77921	16.4428	16.296	57.3954	up	similar to phosphate-repressible phosphate permease [Leptosphaeria maculans JN3]
Unigene0012655	32.9728	103.582	323.422	337.883	up	25.3447	138.096	321.737	231.062	up	similar to glutathione S-transferase [Aspergillus kawachii IFO 4308]
Unigene0010027	9.94472	129.675	410.325	142.088	up	67.5649	168.764	213.227	201.741	up	cytochrome P450 3A17 [Pyrenophora tritici-repentis Pt-1C-BFP]
Unigene0017948	6.41898	47.9242	36.1631	30.8502	up	5.69407	21.1187	17.7517	12.1692	up	lariat debranching enzyme [Pyrenophora tritici-repentis Pt-1C-BFP]
Unigene0019772	16.4228	73.4315	56.9806	36.1077	up	12.0288	31.8342	26.0885	41.587	up	similar to sugar transporter [Leptosphaeria maculans JN3]
Unigene0013347	10.4807	57.6649	45.1031	131.958	up	15.6773	34.3134	61.6302	31.6029	up	calpain-B [Pyrenophora tritici-repentis Pt-1C-BFP]
Unigene0008337	33.5829	124.697	240.217	313.577	up	33.4424	760.899	519.891	164.605	up	hypothetical protein COCHEDRAFT_1187726 [Bipolaris maydis C5]
Unigene0009869	7.72104	17.6117	18.1318	46.3021	up	7.2782	16.2926	31.9164	14.9249	up	mitochondrial chaperone bcs1 [Pyrenophora tritici-repentis Pt-1C-BFP]
Unigene0004617	9.25286	109.797	49.1366	58.9617	up	1.16229	10.9711	13.3555	50.1116	up	sodium-dependent noradrenaline transporter [Pyrenophora tritici-repentis Pt-1C-BFP]
Unigene0017554	10.5062	68.2123	25.4228	21.6327	up	14.8614	41.9486	50.996	32.251	up	DNA-directed RNA polymerase [Exophiala dermatitidis NIH/UT8656]
Unigene0001782	5.11474	22.8999	31.3056	28.2168	up	3.65788	8.65423	9.05442	12.5	up	sulfate permease 2 [Pyrenophora tritici-repentis Pt-1C-BFP]
Unigene0011917	22.6472	50.1823	50.1629	67.8593	up	16.6463	43.2966	46.2593	51.7147	up	hypothetical protein PTT_00763 [Pyrenophora teres f. teres 0-1]
Unigene0004683	13.7312	58.7967	32.3317	34.3533	up	8.50302	20.9789	23.6303	25.011	up	Protein ssh4 [Fusarium oxysporum f. sp. cubense race 1]
Unigene0001083	7.2414	14.9624	19.1371	23.9814	up	6.49463	17.9153	19.737	13.8856	up	upF0057-domain-containing protein [Dacryopinax sp. DJM-731 SS1]
Unigene0004299	11.3431	45.5575	82.7581	111.878	up	13.6876	215.297	183.315	39.6758	up	similar to DUF833 domain-containing protein [Leptosphaeria maculans JN3]
Unigene0019751	4.27957	9.27847	33.7132	51.3503	up	2.37015	19.1278	57.0635	23.8141	up	trichothecene 3-O-acetyltransferase [Aspergillus niger CBS 513.88]
Unigene0015726	5.72908	34.7576	120.221	147.492	up	9.48177	63.0564	120.658	34.994	up	cytochrome P450 monooxygenase [Aspergillus oryzae RIB40]
Unigene0004469	8.71224	38.5747	104.878	149.405	up	6.84343	79.5201	170.171	83.5336	up	beta-lactamase family protein [Aspergillus clavatus NRRL 1]
Unigene0007815	10.6263	109.437	36.2897	40.7285	up	7.70916	29.6891	37.2111	37.7561	up	similar to integral membrane protein [Leptosphaeria maculans JN3]
Unigene0002090	6.13033	70.993	16.3616	22.3285	up	3.99407	11.5355	17.9701	19.5401	up	hypothetical protein COCSADRAFT_318167 [Bipolaris sorokiniana ND90Pr]
Unigene0001318	7.81266	20.7616	66.8405	125.69	up	21.3388	170.451	143.849	62.4704	up	hypothetical protein COCSADRAFT_39039 [Bipolaris sorokiniana ND90Pr]
Unigene0013326	3.63568	23.7172	16.7876	18.1138	up	2.99905	6.83977	6.79385	8.03109	up	integral membrane protein [Colletotrichum gloeosporioides Nara gc5]
Unigene0004538	6.82702	323.543	177.767	289.699	up	9.34031	91.6177	92.9076	109.834	up	Zinc finger C2H2-type protein [Macrophomina phaseolina MS6]
Unigene0002558	2.77328	10.8566	8.30406	12.1597	up	2.85976	6.67051	7.97924	9.17453	up	similar to PfpI endopeptidase [Botryotinia fuckeliana T4]
Unigene0000963	5.22562	19.6498	12.8023	32.2489	up	11.844	26.9097	25.1013	24.1066	up	alternative oxidase, mitochondrial precursor [Pyrenophora tritici-repentis Pt-1C-BFP]
Unigene0002282	5.18806	18.9012	104.272	125.094	up	14.0205	60.8429	138.146	101.039	up	Acetyltransferase [Metarhizium anisopliae ARSEF 23]
Unigene0006791	8.62105	18.0371	19.8496	73.1188	up	9.07532	43.6454	43.6554	65.1885	up	Pc22g03490 [Penicillium chrysogenum Wisconsin 54-1255]
Unigene0019320	2.25553	30.1651	18.5555	10.2823	up	3.97473	9.31719	12.7554	9.77741	up	high affinity glucose transporter ght1 [Pyrenophora tritici-repentis Pt-1C-BFP]
Unigene0006945	4.48071	11.2216	11.1941	39.482	up	2.94748	23.3838	17.7502	18.5952	up	arrestin (or S-antigen), N-terminal domain protein [Aspergillus fumigatus Af293]
Unigene0002527	1.98137	10.5529	9.90879	22.8379	up	2.47975	13.4822	16.8084	9.7586	up	integral membrane protein [Pyrenophora tritici-repentis Pt-1C-BFP]
Unigene0001743	7.33281	71.9532	76.5627	88.1585	up	6.30145	75.4328	47.6042	29.9201	up	conserved hypothetical protein [Pyrenophora tritici-repentis Pt-1C-BFP]
Unigene0011611	3.48536	22.8134	29.7982	74.206	up	5.39771	67.0205	57.4234	32.3423	up	histidine permease [Pyrenophora tritici-repentis Pt-1C-BFP]
Unigene0009833	4.85987	40.9844	15.2291	12.5462	up	2.63118	5.47015	6.55654	8.99855	up	glycoside hydrolase family 128 protein [Bipolaris sorokiniana ND90Pr]
Unigene0016942	2.24697	23.5502	6.33918	14.866	up	2.84685	8.19984	9.80672	5.80929	up	fructose facilitator [Pyrenophora tritici-repentis Pt-1C-BFP]
Unigene0018135	8.08369	110.603	26.3158	86.6462	up	14.5056	57.3758	75.9872	195.034	up	monosaccharide transporter 1 [Cochliobolus heterostrophus]
Unigene0017573	2.27519	20.4681	37.9107	43.5431	up	4.32021	107.43	62.9877	13.6052	up	glycosyltransferase family 4 protein [Setosphaeria turcica Et28A]
Unigene0010116	4.00939	124.669	74.7394	200.634	up	1.63929	27.0693	29.5908	39.8185	up	hypothetical protein PTT_08974 [Pyrenophora teres f. teres 0-1]
Unigene0006923	3.81209	85.7335	19.9086	126.024	up	25.2659	93.2351	165.343	57.6856	up	cell surface glycoprotein (predicted) [Schizosaccharomyces pombe 972h-]
Unigene0001513	2.55952	7.2555	11.585	7.65026	up	2.77175	7.98627	15.2212	10.3722	up	Poly(A) polymerase type 3 [Pyrenophora tritici-repentis Pt-1C-BFP]
Unigene0000177	2.68536	8.45214	8.51278	7.46486	up	1.73376	4.28349	4.73935	4.64444	up	integral membrane protein [Aspergillus fumigatus Af293]
Unigene0010020	2.54565	28.4801	6.78875	6.52353	up	1.94747	4.94303	5.30501	11.3806	up	cation diffusion facilitator 10 [Pyrenophora tritici-repentis Pt-1C-BFP]
Unigene0018137	3.48565	30.7445	10.7681	29.2997	up	7.91722	21.9566	25.3973	65.643	up	monosaccharide transporter 1 [Cochliobolus heterostrophus]
Unigene0006193	7.77728	21.3883	164.76	157.041	up	1.17095	38.3925	37.3869	132.058	up	Hydrophobin [Cordyceps militaris CM01]
Unigene0022390	2.4153	8.4188	8.91535	15.181	up	0.647749	1.56677	1.55795	2.42468	up	NTF2-like protein [Glarea lozoyensis ATCC 20868]
Unigene0017986	3.10718	50.3205	313.081	262.167	up	6.86054	669.107	467.543	65.2903	up	30 kDa heat shock protein [Pyrenophora tritici-repentis Pt-1C-BFP]
Unigene0008895	3.91868	81.6628	148.185	74.7114	up	1.21096	30.9761	23.2172	39.6337	up	--
Unigene0018605	3.43191	120.805	44.789	53.3475	up	1.84865	3.87414	8.89735	57.1279	up	plastidic glucose transporter 4 [Pyrenophora tritici-repentis Pt-1C-BFP]
Unigene0013057	3.36924	125.699	70.5117	145.895	up	5.26086	49.5731	45.4213	52.9467	up	Zinc finger C2H2-type protein [Macrophomina phaseolina MS6]
Unigene0015105	5.50646	35.4306	94.6346	34.8034	up	5.53784	35.2804	37.1464	23.4468	up	ZYRO0A13552p [Zygosaccharomyces rouxii]
Unigene0019191	4.77563	101.418	57.8583	182.832	up	41.4176	96.3927	264.688	109.407	up	Alt a 1 major allergen [Alternaria sp. CID180]
Unigene0006818	1.58594	10.6163	3.86689	10.0239	up	2.61741	14.1045	15.7225	10.5269	up	high affinity glucose transporter ght1 [Pyrenophora tritici-repentis Pt-1C-BFP]
Unigene0014134	7.79319	471.133	1061.06	2073.24	up	137.746	1704.63	1916.16	547.134	up	--
Unigene0000915	1.02313	9.12065	2.98835	8.06408	up	1.14329	3.39227	4.43701	3.50543	up	similar to An02g07030 [Aspergillus kawachii IFO 4308]
Unigene0011361	0.904708	2.44774	4.77613	2.36555	up	0.0577691	1.19058	1.20361	1.80405	up	related to nitrate reductase [Fusarium fujikuroi IMI 58289]
Unigene0009493	2.00151	13.2186	40.6308	41.1332	up	1.95192	20.6188	46.1606	18.139	up	Cytochrome P450 [Macrophomina phaseolina MS6]
Unigene0016156	0.767913	7.61593	6.54121	2.5979	up	1.01652	2.19072	2.27185	2.84839	up	bilirubin oxidase [Pyrenophora tritici-repentis Pt-1C-BFP]
Unigene0018989	5.27205	114.184	398.702	907.908	up	107.833	638.186	785.549	323.689	up	hypothetical protein COCSADRAFT_34696 [Bipolaris sorokiniana ND90Pr]
Unigene0015172	2.30587	11.4718	18.3105	65.4351	up	1.59859	16.6643	3.77912	27.3257	up	p15 [Helicosporium sp. HN1]
Unigene0018136	5.52209	63.6736	14.2042	62.8735	up	9.24281	28.112	38.9918	107.584	up	--
Unigene0007736	2.61452	73.2611	145.128	161.148	up	2.28753	57.7124	143.707	101.818	up	capsule polysaccharide biosynthesis protein [Aspergillus kawachii IFO 4308]
Unigene0013186	1.59889	5.16502	12.5005	15.9275	up	1.33612	5.45571	12.6451	10.0564	up	predicted protein [Pyrenophora tritici-repentis Pt-1C-BFP]
Unigene0021567	1.61669	4.64072	5.3653	5.03343	up	1.67006	6.18918	6.63928	4.15772	up	serine/threonine protein kinase [Coniosporium apollinis CBS 100218]
Unigene0004809	4.50177	127.669	243.195	335.749	up	24.5487	1059.9	902.499	80.7755	up	hypothetical protein SETTUDRAFT_167439 [Setosphaeria turcica Et28A]
Unigene0001209	2.10075	5.58398	5.11087	13.4524	up	1.63087	6.98411	4.76052	17.7904	up	hypothetical protein ASPNIDRAFT_46849 [Aspergillus niger ATCC 1015]
Unigene0022274	5.22296	11.9357	21.3807	23.6259	up	4.39444	13.232	29.7263	16.2184	up	hypothetical protein COCHEDRAFT_1197167 [Bipolaris maydis C5]
Unigene0011461	0.878063	2.88446	2.0727	1.82272	up	0.554081	2.0515	2.59868	1.44194	up	predicted protein [Pyrenophora tritici-repentis Pt-1C-BFP]
Unigene0022158	1.32768	29.089	27.2542	40.4357	up	0.244358	21.6764	49.608	19.0676	up	C2H2 finger domain protein [Marssonina brunnea f. sp. 'multigermtubi' MB_m1]
Unigene0020964	5.04038	12.1642	36.4653	74.656	up	0.819249	3.80075	7.38912	20.4673	up	--
Unigene0008005	0.824746	12.9133	10.3085	13.5585	up	1.02773	9.90269	6.94004	3.19678	up	Pc21g09200 [Penicillium chrysogenum Wisconsin 54-1255]
Unigene0015596	1.06253	59.1117	194.133	151.173	up	8.04407	301.39	333.924	52.3142	up	flavohemoprotein [Pyrenophora tritici-repentis Pt-1C-BFP]
Unigene0015689	1.13898	9.81311	13.7735	24.422	up	2.95605	11.8855	21.6849	6.41533	up	hypothetical protein SETTUDRAFT_83261, partial [Setosphaeria turcica Et28A]
Unigene0019297	0.7866	3.11463	3.0121	4.68485	up	1.08182	2.37433	3.21993	4.76046	up	--
Unigene0003767	1.89082	6.5109	7.5091	11.8603	up	1.84397	15.1353	16.2157	8.46321	up	hypothetical protein SETTUDRAFT_109049 [Setosphaeria turcica Et28A]
Unigene0013776	2.58076	68.0334	74.6607	218.394	up	1.20847	589.737	461.472	62.5032	up	hypothetical protein PTT_05469 [Pyrenophora teres f. teres 0-1]
Unigene0007737	2.52844	55.1945	92.3515	109.964	up	2.69085	49.3201	108.806	86.293	up	capsule polysaccharide biosynthesis protein [Colletotrichum higginsianum]
Unigene0006541	1.47633	340.198	83.2806	111.809	up	20.9774	158.697	122.844	121.79	up	Trihydrophobin [Fusarium oxysporum f. sp. cubense race 1]
Unigene0000037	0.298096	5.43651	40.497	67.0253	up	1.19918	19.7808	52.8134	17.0642	up	Short-chain dehydrogenase/reductase SDR [Macrophomina phaseolina MS6]
Unigene0006631	0.788329	47.7092	27.0799	94.9809	up	3.83197	33.5748	24.7416	256.691	up	carbohydrate esterase family 5 protein [Bipolaris maydis C5]
Unigene0013777	1.9852	63.4887	70.8767	263.943	up	1.90144	535.253	456.322	55.1329	up	hypothetical protein SETTUDRAFT_101915 [Setosphaeria turcica Et28A]
Unigene0021544	0.579496	4.97159	5.05324	5.0362	up	1.76998	6.7479	7.61606	4.41213	up	--
Unigene0010632	1.09659	8.78651	5.6631	8.27861	up	1.14368	5.33504	7.33859	3.89625	up	hypothetical protein COCHEDRAFT_1089544 [Bipolaris maydis C5]
Unigene0006949	0.334534	3.8664	7.34103	40.3148	up	0.299058	13.3833	12.8177	36.2361	up	monoamine oxidase N [Aspergillus terreus NIH2624]
Unigene0021680	0.626467	3.51543	3.11151	3.22631	up	0.373355	1.79873	2.28986	3.32116	up	--
Unigene0003119	0.309456	4.80882	8.3312	6.3567	up	0.20748	2.48045	3.2187	6.36152	up	hypothetical protein COCSADRAFT_186022 [Bipolaris sorokiniana ND90Pr]
Unigene0001408	0.141052	1.47267	16.0136	25.1852	up	0.378281	7.72858	19.5158	13.2093	up	tRNA-splicing ligase RtcB homolog 1 [Rhizoctonia solani AG-1 IB]
Unigene0016998	0.576372	2.86891	7.53899	14.7995	up	3.73557	13.7218	53.2574	11.2634	up	similar to An14g02980 [Aspergillus kawachii IFO 4308]
Unigene0004766	0.288381	1.19035	2.34379	2.81	up	0.644498	2.82902	3.10413	4.06196	up	--
Unigene0021681	0.320111	2.4872	3.95672	5.17053	up	0.190776	2.3999	2.63265	3.79126	up	--
Unigene0019494	0.223988	1.08771	5.04416	15.1402	up	1.06792	2.4653	11.5584	4.5477	up	similar to short-chain dehydrogenase/reductase SDR [Leptosphaeria maculans JN3]
Unigene0014697	0.269993	5.33188	2.83436	7.39474	up	0.321815	4.65126	3.83139	2.83223	up	--
Unigene0010327	0.189345	2.88105	2.88542	7.64591	up	0	2.83908	2.13735	2.56289	up	--
Unigene0003815	0.101439	3.39895	8.34746	14.6929	up	0.544093	9.56289	10.6981	11.0186	up	--
Unigene0015218	0.0980891	1.2861	3.58745	4.64977	up	0.438436	1.92451	2.23029	2.24047	up	--
Unigene0019996	0.116088	1.69121	2.88946	1.1006	up	0	0.88884	3.25731	6.30489	up	WSC domain containing protein [Marssonina brunnea f. sp. 'multigermtubi' MB_m1]
Unigene0004523	0.144093	3.56864	1.61027	1.89737	up	0.128813	10.6879	5.22815	1.24337	up	carbohydrate-binding module family 13 protein [Metarhizium anisopliae ARSEF 23]
Unigene0006317	0	2.33474	1.86073	3.01466	up	0	1.53382	1.27371	3.60245	up	elongation factor EF-1 alpha subunit [Rhodosporidium toruloides NP11]
Unigene0002488	1949.66	41.4395	68.8995	44.5526	down	18503.2	5404.66	1230.41	77.064	down	hypothetical protein TRIVIDRAFT_222554 [Trichoderma virens Gv29-8]
Unigene0017736	177.549	12.1389	16.6046	5.04642	down	132.551	48.1813	38.0912	12.2842	down	similar to subtilisin-like serine protease PR1A [Leptosphaeria maculans JN3]
Unigene0000101	298.561	97.2092	113.31	94.5239	down	2263.45	922.398	628.118	379.294	down	UbiA prenyltransferase family [Macrophomina phaseolina MS6]
Unigene0019208	212.445	9.09338	14.4213	10.7219	down	1080.31	175.056	152.629	32.163	down	carboxypeptidase S1 [Pyrenophora tritici-repentis Pt-1C-BFP]
Unigene0007743	114.272	20.4066	22.895	40.9362	down	255.926	91.5542	64.8283	59.2773	down	sulfate permease [Pyrenophora tritici-repentis Pt-1C-BFP]
Unigene0013248	179.947	9.37751	7.95335	7.06868	down	1650.87	410.988	130.68	11.3156	down	Pc18g03630 [Penicillium chrysogenum Wisconsin 54-1255]
Unigene0004487	77.0276	34.9351	26.9027	25.4955	down	108.993	53.1803	52.1713	38.5153	down	phytoene dehydrogenase [Pyrenophora tritici-repentis Pt-1C-BFP]
Unigene0017567	128.069	37.9342	42.8593	25.6388	down	1399.78	457.258	330.556	119.863	down	O-methyltransferase family 2 [Macrophomina phaseolina MS6]
Unigene0018831	100.119	26.4547	37.9954	20.7091	down	216.99	97.5219	89.9724	34.841	down	similar to serine peptidase [Leptosphaeria maculans JN3]
Unigene0017217	74.7196	8.1913	8.47417	8.18152	down	473.935	63.6887	77.8368	49.1133	down	Cytochrome P450 [Macrophomina phaseolina MS6]
Unigene0019570	79.2654	22.8102	18.3788	10.7195	down	139.166	61.7953	43.4135	22.5132	down	similar to tripeptidyl-peptidase [Leptosphaeria maculans JN3]
Unigene0002749	54.6543	3.93065	3.86861	3.56564	down	413.397	95.1092	37.5558	8.14225	down	MFS general substrate transporter [Glarea lozoyensis ATCC 20868]
Unigene0010718	125.602	52.1723	32.0763	41.0052	down	1214.57	298.29	389.895	304.145	down	NAD-dependent epimerase/dehydratase [Macrophomina phaseolina MS6]
Unigene0018674	174.999	58.9333	68.1803	59.382	down	1439.76	436.2	437.451	288.656	down	alpha-ketoglutarate dependent dioxygenase [Alternaria brassicicola]
Unigene0019347	87.7035	3.57334	4.76011	2.48443	down	672.511	181.421	51.4804	4.40538	down	hypothetical protein MPH_09224 [Macrophomina phaseolina MS6]
Unigene0018845	83.6433	5.20708	5.47823	3.81955	down	638.662	170.665	53.4629	8.11679	down	Pc18g03630 [Penicillium chrysogenum Wisconsin 54-1255]
Unigene0017286	21.2798	8.66961	7.3704	6.25122	down	23.6407	8.28733	11.4106	10.9879	down	phosphoribosyl transferase domain protein [Aspergillus oryzae 3.042]
Unigene0008174	80.3612	2.32328	7.81895	3.652	down	174.112	68.6498	24.9227	5.3143	down	leupeptin-inactivating enzyme 1 precursor [Pyrenophora tritici-repentis Pt-1C-BFP]
Unigene0001169	55.9631	7.18552	7.75022	2.54731	down	48.4329	15.3464	19.1075	6.54621	down	--
Unigene0018681	137.875	58.205	29.2094	15.8794	down	291.01	135.053	130.412	23.5142	down	beta-glucosidase 5 [Pyrenophora tritici-repentis Pt-1C-BFP]
Unigene0000299	15.4917	3.3596	4.42113	3.93776	down	39.5433	14.6933	12.6408	9.1377	down	carboxypeptidase S1 [Pyrenophora tritici-repentis Pt-1C-BFP]
Unigene0013389	35.8544	6.62259	12.9266	8.77923	down	54.7816	25.0808	18.4343	16.3102	down	membrane transporter [Pyrenophora tritici-repentis Pt-1C-BFP]
Unigene0014896	42.8444	14.9113	16.4704	10.8599	down	331.876	67.9798	135.383	37.333	down	cytochrome p450 monooxygenase [Colletotrichum gloeosporioides Nara gc5]
Unigene0019635	87.8248	2.61425	3.7521	1.97824	down	634.19	149.118	47.363	3.62219	down	integral membrane protein [Cordyceps militaris CM01]
Unigene0020242	36.8477	2.87439	5.87794	2.02224	down	129.091	47.9996	24.9977	4.30364	down	Peptidase S41 [Macrophomina phaseolina MS6]
Unigene0005036	28.9175	13.7681	13.9764	10.4113	down	53.8732	12.2449	22.1847	8.63036	down	L-amino-acid oxidase precursor [Pyrenophora tritici-repentis Pt-1C-BFP]
Unigene0009470	41.8764	13.6616	13.7004	7.00099	down	130.534	64.2559	49.1954	13.1006	down	similar to chitinase 1 precursor [Leptosphaeria maculans JN3]
Unigene0018673	82.399	32.4028	37.9245	35.2818	down	619.403	197.186	196.639	145.048	down	Taurine catabolism dioxygenase TauD/TfdA [Macrophomina phaseolina MS6]
Unigene0000814	25.5406	4.02574	5.84178	4.8801	down	147.655	30.0838	42.2677	6.76561	down	carboxypeptidase cpdS precursor [Pyrenophora tritici-repentis Pt-1C-BFP]
Unigene0003990	74.2912	3.66291	2.06779	1.38735	down	519.209	132.235	35.5637	3.28168	down	similar to An01g07970 [Aspergillus kawachii IFO 4308]
Unigene0012234	100.103	18.1209	24.559	11.3653	down	70.5602	17.3134	10.4389	2.47053	down	hydrophobin 3 precursor [Fusarium culmorum]
Unigene0016575	104.675	9.37914	16.5558	4.90475	down	144.371	61.5617	14.7663	3.76383	down	hypothetical protein COCSADRAFT_144554 [Bipolaris sorokiniana ND90Pr]
Unigene0020256	13.745	4.358	5.01706	3.47717	down	86.5191	20.2878	17.3411	11.7675	down	quinic acid utilization activator [Pyrenophora tritici-repentis Pt-1C-BFP]
Unigene0001170	83.5794	18.1172	18.6229	7.99622	down	77.2429	28.5188	37.2693	10.903	down	--
Unigene0019008	6.10368	2.6999	2.30845	2.85834	down	27.1254	4.14702	3.91759	2.7423	down	polyketide synthase PksG [Alternaria alternata]
Unigene0021630	76.257	34.359	24.5992	20.8692	down	86.3725	41.9092	35.2939	28.651	down	retinol dehydrogenase 12 [Pyrenophora tritici-repentis Pt-1C-BFP]
Unigene0019636	68.9296	2.68067	2.87784	1.45375	down	499.128	120.193	32.4679	2.80194	down	CBD9-like protein [Glarea lozoyensis ATCC 20868]
Unigene0006573	24.8492	1.37607	3.29403	1.95175	down	100.085	31.8666	24.9656	6.02991	down	tripeptidyl-peptidase 1 precursor [Pyrenophora tritici-repentis Pt-1C-BFP]
Unigene0003840	13.4533	6.13404	6.15448	5.24442	down	64.3819	24.5334	24.9578	17.5173	down	glutamate carboxypeptidase 2 [Pyrenophora tritici-repentis Pt-1C-BFP]
Unigene0003377	15.828	2.58745	1.65179	0.887319	down	30.8206	5.64321	6.44415	4.2954	down	s-adenosyl-l-methionine-binding protein [Colletotrichum orbiculare MAFF 240422]
Unigene0021631	55.1013	22.0711	13.282	12.5462	down	66.0854	25.6147	25.6301	16.0515	down	retinol dehydrogenase 12 [Pyrenophora tritici-repentis Pt-1C-BFP]
Unigene0010154	19.4084	4.67686	5.21495	2.24019	down	76.3933	29.0092	25.3534	8.53618	down	M6 family metalloprotease [Colletotrichum higginsianum]
Unigene0020266	23.3507	9.52452	5.83195	5.10226	down	61.3138	26.3545	23.9816	20.3054	down	FAD binding domain containing protein [Pyrenophora tritici-repentis Pt-1C-BFP]
Unigene0004593	25.0761	8.99782	11.9396	6.34522	down	67.5725	23.0911	15.6153	14.4231	down	similar to neutral amino acid transporter [Leptosphaeria maculans JN3]
Unigene0004602	15.8205	7.12844	7.61568	5.82232	down	44.9289	10.9224	13.3802	7.29193	down	carboxypeptidase S1 [Pyrenophora tritici-repentis Pt-1C-BFP]
Unigene0020736	22.6257	3.6885	9.02442	3.7633	down	48.9979	23.0407	13.9508	8.16816	down	glutamyl-tRNA(Gln) amidotransferase subunit A [Pyrenophora tritici-repentis Pt-1C-BFP]
Unigene0000880	17.5127	2.92998	1.99994	1.26578	down	17.0497	2.4958	4.18045	2.33583	down	similar to oxidase [Botryotinia fuckeliana T4]
Unigene0004574	17.7757	7.18012	3.20452	1.48832	down	67.8217	20.8178	23.2074	9.03931	down	similar to carboxypeptidase A4 precursor [Leptosphaeria maculans JN3]
Unigene0009878	25.8545	6.56083	6.41846	6.70646	down	34.6257	15.0236	10.4858	3.65084	down	carbohydrate esterase family 1 protein [Bipolaris maydis ATCC 48331]
Unigene0020243	55.9769	6.00363	14.0718	3.61759	down	159.946	58.7234	31.4552	8.25078	down	similar to peptidase S41 family protein [Leptosphaeria maculans JN3]
Unigene0015039	9.5001	3.3606	4.13929	3.70968	down	53.4818	15.794	10.7766	11.6811	down	solute symporter family transporter [Pyrenophora tritici-repentis Pt-1C-BFP]
Unigene0002995	8.41011	2.22767	3.08649	2.22542	down	10.9716	3.40836	5.43129	5.41263	down	aspergillopepsin A precursor [Pyrenophora tritici-repentis Pt-1C-BFP]
Unigene0002154	7.53189	1.94942	1.57479	1.25607	down	127.557	8.55901	12.6521	6.75844	down	Polyprenyl synthetase [Macrophomina phaseolina MS6]
Unigene0016034	20.3943	1.51119	1.6372	2.04884	down	27.8193	3.56339	6.39827	1.97445	down	similar to aspartic endopeptidase Pep1 [Leptosphaeria maculans JN3]
Unigene0013084	11.6114	3.85546	3.76406	2.33479	down	11.3263	3.67265	3.96891	2.72018	down	integral membrane protein [Aspergillus fumigatus Af293]
Unigene0020098	10.0821	2.67572	4.67471	3.24175	down	17.9735	8.30291	6.91919	7.58698	down	pantothenate transporter liz1 [Pyrenophora tritici-repentis Pt-1C-BFP]
Unigene0004847	8.86068	1.53395	1.98529	3.5813	down	79.6891	13.5788	24.2172	1.46747	down	AA_permease-domain-containing protein [Sphaerulina musiva SO2202]
Unigene0017388	4.85312	1.97476	1.65855	1.59467	down	14.6606	5.25559	5.48542	5.89097	down	glycoside hydrolase family 92 protein [Bipolaris maydis C5]
Unigene0006747	21.4552	4.94811	3.35337	1.43619	down	37.3977	12.2931	4.99881	1.38405	down	hypothetical protein COCHEDRAFT_1097578 [Bipolaris maydis C5]
Unigene0022063	6.97608	2.01819	2.38753	2.31926	down	13.9764	4.94829	3.23124	3.71673	down	allantoin permease [Pyrenophora tritici-repentis Pt-1C-BFP]
Unigene0022267	32.7026	14.2986	10.7884	4.32205	down	55.9882	27.7186	18.6813	8.57527	down	related to spore coat protein SP96 precursor [Fusarium fujikuroi IMI 58289]
Unigene0014292	19.9048	3.55078	5.28243	4.87825	down	39.873	18.7394	10.0618	4.70113	down	hypothetical protein PTRG_01049 [Pyrenophora tritici-repentis Pt-1C-BFP]
Unigene0020097	6.47176	3.01361	2.5819	1.7744	down	19.0735	6.73134	8.29182	6.29991	down	Pc20g02280 [Penicillium chrysogenum Wisconsin 54-1255]
Unigene0001354	4.57605	0.519203	1.1731	0.991123	down	23.0345	6.09873	9.64132	1.45442	down	tripeptidyl-peptidase 1 precursor [Pyrenophora tritici-repentis Pt-1C-BFP]
Unigene0020044	6.01152	0.911381	1.37041	0.864941	down	11.1675	4.29406	2.24146	0.773999	down	GABA permease [Trichophyton rubrum CBS 118892]
Unigene0006355	8.45391	1.85142	1.01042	0.698466	down	16.2632	4.08518	2.76662	1.59863	down	SAM-dependent methyltransferase [Beauveria bassiana ARSEF 2860]
Unigene0014864	5.71842	2.27204	2.34727	1.64287	down	28.2709	11.7752	5.5608	2.14028	down	FAD dependent oxidoreductase [Pyrenophora tritici-repentis Pt-1C-BFP]
Unigene0011757	9.42823	4.13689	2.0421	1.36121	down	315.659	135.399	25.5146	1.89481	down	Isoflavone reductase like protein P3 [Fusarium oxysporum f. sp. cubense race 4]
Unigene0003376	5.25207	2.34227	2.28674	1.32669	down	12.7199	3.25705	3.57789	3.56354	down	monooxygenase-like protein [Beauveria bassiana ARSEF 2860]
Unigene0002258	2.64537	1.21772	0.671876	0.44993	down	15.4084	2.50545	5.79893	0.503529	down	Cytochrome P450 [Macrophomina phaseolina MS6]
Unigene0008224	4.0411	0.835067	0.917178	1.49446	down	4.0353	1.76924	1.747	1.8548	down	oligopeptide transporter 7 [Colletotrichum gloeosporioides Nara gc5]
Unigene0016757	15.6237	2.05056	2.23074	0.711707	down	51.1114	16.0847	3.02335	1.286	down	--
Unigene0000384	4.85987	1.2463	1.49782	1.1792	down	43.982	6.40202	9.51	1.80158	down	quinate permease [Pyrenophora tritici-repentis Pt-1C-BFP]
Unigene0015042	6.37051	0.708173	0.467854	0.32341	down	8.88549	3.26891	4.23296	0.545419	down	deuterolysin metalloprotease [Colletotrichum orbiculare MAFF 240422]
Unigene0017216	2.62107	0.732561	0.670494	1.07264	down	9.69276	1.2994	1.9157	1.83769	down	Tannase/feruloyl esterase [Macrophomina phaseolina MS6]
Unigene0002862	6.70039	2.57495	2.54655	2.08194	down	18.9607	9.27316	5.50353	3.47441	down	NAD dependent epimerase/dehydratase [Aspergillus niger CBS 513.88]
Unigene0016855	18.0528	0	0.568691	0.294837	down	53.6694	2.94661	1.89564	1.84686	down	--
Unigene0006170	15.6904	2.29258	2.53917	1.31643	down	65.7881	4.78415	9.26998	3.94685	down	predicted protein [Leptosphaeria maculans JN3]
Unigene0016033	3.19509	0.287329	0.601107	0.903764	down	7.03487	1.5856	2.34718	0.870951	down	similar to aspartic endopeptidase Pep1 [Leptosphaeria maculans JN3]
Unigene0022133	2.19042	0.722508	0.839737	1.0231	down	3.06651	1.50307	1.47954	1.32159	down	ferric-chelate reductase [Pyrenophora tritici-repentis Pt-1C-BFP]
Unigene0020045	10.7562	1.46254	0.655654	2.26615	down	13.1734	6.17673	2.28959	1.7471	down	GABA permease [Sphaerulina musiva SO2202]
Unigene0011706	6.34605	0.669939	1.82201	0	down	7.70798	3.49895	3.00332	0.420149	down	--
Unigene0017123	2.80388	0.538654	0.594749	0.486863	down	6.30766	1.6514	2.41477	2.03314	down	alpha/beta-Hydrolase [Glarea lozoyensis ATCC 20868]
Unigene0018502	4.54223	1.45435	1.26774	1.10419	down	6.64859	2.14974	1.64203	1.21612	down	similar to SAM-dependent methyltransferase [Leptosphaeria maculans JN3]
Unigene0016856	9.46813	0	0.443951	1.07411	down	24.8714	1.81234	2.53686	1.18298	down	--
Unigene0020376	2.14005	0.457264	0.521794	0.0901743	down	17.1415	2.17109	2.15343	0.434501	down	Cytochrome P450 [Macrophomina phaseolina MS6]
Unigene0018202	1.77953	0.211631	0.295163	0.0765133	down	11.4279	3.09347	0.9136	0.442412	down	Ser/Thr protein phosphatase family protein [Pyrenophora tritici-repentis Pt-1C-BFP]
Unigene0015017	1.08216	0.33032	0.314112	0.260561	down	5.11339	1.89386	0.717971	0.219713	down	Isoflavone reductase like protein IRL [Fusarium oxysporum f. sp. cubense race 1]
Unigene0000306	3.23415	0.369539	0.386548	0.40081	down	4.25174	0.273117	1.38053	0	down	--
Unigene0003428	0	2.39106	5.00224	4.93981	up	6.39289	2.58063	1.47458	1.90418	down	--
Unigene0004314	25.2976	50.9507	150.547	1963.24	up	42.3178	2.63991	8.74349	2231.89	down/down/up	isocitrate lyase [Pyrenophora tritici-repentis Pt-1C-BFP]
Unigene0014294	1.55077	0.543887	0.481394	0.0907556	down	4.40927	10.4925	10.1489	0.546628	up/up/down	HET domain protein [Cordyceps militaris CM01]
Unigene0013204	16.807	6.9817	4.75727	4.47951	down	9.84301	4.19098	21.7965	3.44322	down/up/down	similar to An04g10140 [Aspergillus kawachii IFO 4308]
Unigene0006179	38.5671	14.7879	187.408	90.6838	down/up/up	2.39321	30.9065	18.9411	26.7524	up	hypothetical protein PTT_07207 [Pyrenophora teres f. teres 0-1]
	transcription factor
	cytochrome P450
	transporter
	peptidase
xxx	unigenes with different trends between C-00 and HKΔ4 infection

## Sheet: specific DEGs in C-00 infection
Supplementary Table 1 Shared and specific differentially expressed genes during Alternaria longipes infection
GeneID	C-00 RPKM				Regulation	Nr-annotation
	0 hpi	6 hpi	12 hpi	20 hpi
Unigene0003516	714.569	2188.16	3407.88	1920.27	up	alcohol oxidase p68 [Bipolaris victoriae]
Unigene0004629	158.592	384.621	471.467	890.064	up	phosphoketolase [Pyrenophora tritici-repentis Pt-1C-BFP]
Unigene0011479	581.975	1929.37	1371.94	1539.22	up	plasma membrane proteolipid 3 [Puccinia graminis f. sp. tritici CRL 75-36-700-3]
Unigene0021884	145.395	301.362	400.944	479.747	up	S-(hydroxymethyl)glutathione dehydrogenase [Pyrenophora tritici-repentis Pt-1C-BFP]
Unigene0005655	270.801	2213.91	1144.13	1156.56	up	glycoside hydrolase family 128 protein [Setosphaeria turcica Et28A]
Unigene0007638	140.296	603.942	648.844	909.097	up	hypothetical protein, partial [Trichoderma harzianum]
Unigene0022044	253.471	548.297	619.593	812.698	up	Pc12g15320 [Penicillium chrysogenum Wisconsin 54-1255]
Unigene0017947	189.655	459.831	1227.22	438.016	up	high affinity nitrate transporter NrtB [Pyrenophora tritici-repentis Pt-1C-BFP]
Unigene0018338	79.3723	226.815	251.945	822.448	up	betaine lipid synthase [Pyrenophora tritici-repentis Pt-1C-BFP]
Unigene0004562	41.105	105.601	107.087	160.774	up	ABC transporter CDR4 [Pyrenophora tritici-repentis Pt-1C-BFP]
Unigene0015916	218.867	461.363	683.25	901.61	up	Pc14g01840 [Penicillium chrysogenum Wisconsin 54-1255]
Unigene0022244	131.598	287.308	313.811	387.519	up	sodium/nucleoside cotransporter 1 /nucleoside cotransporter 1 [Pyrenophora tritici-repentis Pt-1C-BFP]
Unigene0019857	42.7839	111.047	90.7429	141.496	up	asparagine synthetase [Pyrenophora tritici-repentis Pt-1C-BFP]
Unigene0015944	95.2171	325.441	382.264	284.575	up	hypothetical protein PTRG_02195 [Pyrenophora tritici-repentis Pt-1C-BFP]
Unigene0019876	149.446	405.572	357.503	406.963	up	--
Unigene0004829	91.7669	386.459	314.903	767.57	up	similar to ketol-acid reductoisomerase [Leptosphaeria maculans JN3]
Unigene0005494	144.275	838.237	361.368	474.533	up	antigenic thaumatin domain-containing protein [Ajellomyces dermatitidis SLH14081]
Unigene0006177	68.6285	196.346	141.263	230.71	up	homocitrate synthase [Pyrenophora tritici-repentis Pt-1C-BFP]
Unigene0013493	24.3365	168.708	242.943	173.696	up	ABC transporter CDR4 [Pyrenophora tritici-repentis Pt-1C-BFP]
Unigene0000776	40.8609	111.141	82.8481	120.788	up	pq loop repeat protein [Ophiostoma piceae UAMH 11346]
Unigene0019732	24.6641	58.9805	85.7571	50.5457	up	siroheme synthase [Pyrenophora tritici-repentis Pt-1C-BFP]
Unigene0000140	26.1191	57.5656	87.2232	136.683	up	inositolphosphorylceramide-B C-26 hydroxylase [Pyrenophora tritici-repentis Pt-1C-BFP]
Unigene0001723	35.7545	96.3705	97.4272	138.047	up	Zinc finger C2H2-type protein [Macrophomina phaseolina MS6]
Unigene0016692	75.4268	348.223	238.796	345.07	up	similar to An16g06890 [Aspergillus kawachii IFO 4308]
Unigene0013943	70.2335	191.747	149.446	145.134	up	similar to C6 transcription factor (Fcr1) [Leptosphaeria maculans JN3]
Unigene0019037	44.2942	127.169	93.6785	137.281	up	amino acid permease [Ophiostoma piceae UAMH 11346]
Unigene0016161	43.8722	142.009	151.949	103.946	up	glucose/galactose transporter [Pyrenophora tritici-repentis Pt-1C-BFP]
Unigene0013176	26.4617	71.8702	94.9592	85.989	up	similar to C6 zinc finger domain containing protein [Leptosphaeria maculans JN3]
Unigene0009582	63.6165	147.902	163.192	233.598	up	guanine nucleotide transporter [Pyrenophora tritici-repentis Pt-1C-BFP]
Unigene0014051	23.2159	50.5585	65.2747	59.0445	up	trichome differentiation protein GL1 [Pyrenophora tritici-repentis Pt-1C-BFP]
Unigene0005986	65.3166	150.569	152.562	247.525	up	conserved hypothetical protein [Pyrenophora tritici-repentis Pt-1C-BFP]
Unigene0014692	18.9259	40.2742	52.0573	96.8866	up	alcohol dehydrogenase [Pyrenophora tritici-repentis Pt-1C-BFP]
Unigene0021924	51.3356	147.439	108.385	133.689	up	hypothetical protein PTT_16436 [Pyrenophora teres f. teres 0-1]
Unigene0015487	27.8732	71.9192	59.0705	56.0357	up	Integral membrane protein [Penicillium digitatum Pd1]
Unigene0009545	117.942	755.975	1056.51	945.283	up	hypothetical protein SETTUDRAFT_37840 [Setosphaeria turcica Et28A]
Unigene0000084	24.9282	98.7322	60.0127	89.9298	up	Pc22g19880 [Penicillium chrysogenum Wisconsin 54-1255]
Unigene0012041	49.6432	118.663	146.569	171.979	up	hypothetical protein SETTUDRAFT_20816 [Setosphaeria turcica Et28A]
Unigene0009386	84.6231	193.348	178.322	212.851	up	--
Unigene0020224	97.5438	233.691	213.368	391.267	up	DAHP synthetase family protein [Alternaria alternata]
Unigene0015170	43.0221	86.1354	86.2108	91.6	up	Pc16g03980 [Penicillium chrysogenum Wisconsin 54-1255]
Unigene0020554	27.9708	71.9097	57.258	68.4463	up	acetate kinase [Pyrenophora tritici-repentis Pt-1C-BFP]
Unigene0004382	18.8411	45.8073	50.6322	123.353	up	adiponectin receptor protein 1 [Pyrenophora tritici-repentis Pt-1C-BFP]
Unigene0001939	8.22792	30.3967	31.2832	19.934	up	hypothetical protein PTT_16102 [Pyrenophora teres f. teres 0-1]
Unigene0013544	21.6275	67.4252	52.5245	76.0108	up	lysophospholipase 3 precursor [Pyrenophora tritici-repentis Pt-1C-BFP]
Unigene0001438	29.5335	72.6746	67.3286	85.8169	up	mannosyl phosphorylinositol ceramide synthase SUR1 [Pyrenophora tritici-repentis Pt-1C-BFP]
Unigene0014742	9.54409	28.5997	28.166	25.1224	up	zinc finger protein OZF [Pyrenophora tritici-repentis Pt-1C-BFP]
Unigene0003317	3.81143	14.7667	22.411	44.5911	up	renal osmotic stress-induced Na-Cl organic solute cotransporter [Pyrenophora tritici-repentis Pt-1C-BFP]
Unigene0000109	16.1256	82.6513	121.308	38.4942	up	D-xylose-proton symporter [Pyrenophora tritici-repentis Pt-1C-BFP]
Unigene0014731	17.4022	50.3395	36.2745	49.4296	up	hypothetical protein PTT_12844 [Pyrenophora teres f. teres 0-1]
Unigene0017137	24.6307	124.115	112.772	220.291	up	Pc22g16720 [Penicillium chrysogenum Wisconsin 54-1255]
Unigene0010317	12.8517	35.4532	30.6944	52.9089	up	cupin domain containing protein [Pyrenophora tritici-repentis Pt-1C-BFP]
Unigene0002080	9.291	21.27	30.0383	42.3915	up	elongation factor 2 [Pyrenophora tritici-repentis Pt-1C-BFP]
Unigene0014425	10.2848	33.3584	39.2555	42.1215	up	integral membrane protein [Pyrenophora tritici-repentis Pt-1C-BFP]
Unigene0001806	23.2299	49.4616	47.578	67.0982	up	similar to FKBP-type peptidyl-prolyl isomerase [Leptosphaeria maculans JN3]
Unigene0018511	20.9436	207.32	55.135	109.562	up	mitochondrial hypoxia responsive domain containing protein [Pyrenophora tritici-repentis Pt-1C-BFP]
Unigene0017124	14.3356	81.687	33.6717	38.0385	up	Tetratricopeptide-like helical [Macrophomina phaseolina MS6]
Unigene0004428	15.0336	69.661	38.3695	32.8082	up	integral membrane protein [Pyrenophora tritici-repentis Pt-1C-BFP]
Unigene0010103	27.0387	61.8142	242.823	212.067	up	nucleoside-diphosphate-sugar epimerase [Exophiala dermatitidis NIH/UT8656]
Unigene0000815	16.7611	48.362	46.742	47.9841	up	hypothetical protein PTT_19263 [Pyrenophora teres f. teres 0-1]
Unigene0000402	11.5232	60.3447	25.5791	97.5988	up	cytochrome P450 52A12 [Pyrenophora tritici-repentis Pt-1C-BFP]
Unigene0017763	11.2284	34.4999	33.5087	40.0285	up	Formylmethionine deformylase-like protein [Myceliophthora thermophila ATCC 42464]
Unigene0011596	24.3523	61.0673	49.0704	62.3609	up	hypothetical protein COCHEDRAFT_1179168 [Bipolaris maydis C5]
Unigene0015228	15.237	59.863	45.7977	32.7364	up	protein phosphatase 2C family protein [Pyrenophora tritici-repentis Pt-1C-BFP]
Unigene0007658	6.00571	26.3732	21.8261	23.8669	up	plasma membrane calcium-transporting ATPase 2 [Pyrenophora tritici-repentis Pt-1C-BFP]
Unigene0020553	9.31368	28.3042	19.4735	37.3245	up	acetate kinase [Pyrenophora tritici-repentis Pt-1C-BFP]
Unigene0018987	12.8177	35.8756	28.6937	33.1797	up	similar to NAD dependent epimerase/dehydratase family protein [Leptosphaeria maculans JN3]
Unigene0022271	30.2621	73.6724	86.747	156.583	up	threonine synthase [Pyrenophora tritici-repentis Pt-1C-BFP]
Unigene0002449	10.1761	26.8386	20.6075	21.1296	up	MYB DNA-binding domain containing protein [Pyrenophora tritici-repentis Pt-1C-BFP]
Unigene0011330	14.5945	103.331	60.1075	89.3421	up	similar to transcription regulator PAB1642 [Leptosphaeria maculans JN3]
Unigene0004531	14.9123	67.3867	46.6758	67.1008	up	CobW domain containing protein [Pyrenophora tritici-repentis Pt-1C-BFP]
Unigene0001994	7.41907	82.6841	38.3562	35.4946	up	Frag1/DRAM/Sfk1 [Macrophomina phaseolina MS6]
Unigene0012570	8.4607	25.8012	18.0095	27.7192	up	small nucleolar ribonucleoprotein complex subunit [Pyrenophora tritici-repentis Pt-1C-BFP]
Unigene0001769	6.59105	27.1388	15.5973	18.4802	up	predicted protein [Nectria haematococca mpVI 77-13-4]
Unigene0002122	24.4529	62.4755	222.984	91.9741	up	succinyl-CoA:3-ketoacid-coenzyme A transferase subunit B [Pyrenophora tritici-repentis Pt-1C-BFP]
Unigene0000982	12.2587	33.1693	30.4304	34.3175	up	mitochondrial dicarboxylate transporter [Pyrenophora tritici-repentis Pt-1C-BFP]
Unigene0009897	17.2344	37.5582	37.3956	45.4993	up	mitochondrial import inner membrane translocase subunit tim16 [Pyrenophora tritici-repentis Pt-1C-BFP]
Unigene0020567	2.06793	6.3939	4.34134	5.99054	up	UV DNA damage endonuclease [Pyrenophora tritici-repentis Pt-1C-BFP]
Unigene0017048	13.8146	28.4513	34.2409	36.6893	up	hypothetical protein PTT_08730 [Pyrenophora teres f. teres 0-1]
Unigene0016022	11.6114	27.8025	99.0038	41.8216	up	heat shock protein 30 [Ophiostoma piceae UAMH 11346]
Unigene0022054	4.28828	11.9166	13.2713	9.85452	up	similar to An01g01010 [Aspergillus kawachii IFO 4308]
Unigene0019099	4.95315	12.9178	20.3688	18.7713	up	hypothetical protein PTT_17658 [Pyrenophora teres f. teres 0-1]
Unigene0010012	8.46868	27.8279	47.6064	27.8038	up	lipase [Arthroderma otae CBS 113480]
Unigene0002594	3.89767	19.5639	69.8589	58.6322	up	excitatory amino acid transporter 1 [Pyrenophora tritici-repentis Pt-1C-BFP]
Unigene0011214	10.5727	26.7603	27.2945	67.9334	up	Short-chain dehydrogenase/reductase SDR [Macrophomina phaseolina MS6]
Unigene0008281	11.9785	46.7384	25.2419	26.1182	up	HAD-superfamily phosphatase subfamily IIIC [Macrophomina phaseolina MS6]
Unigene0000793	7.14467	30.7653	31.6032	64.6726	up	similar to An04g00930 [Aspergillus kawachii IFO 4308]
Unigene0000178	5.04018	10.6741	13.2041	20.0331	up	hypothetical protein SETTUDRAFT_156330 [Setosphaeria turcica Et28A]
Unigene0020595	4.30335	25.3126	32.2658	16.4302	up	benomyl/methotrexate resistance protein [Pyrenophora tritici-repentis Pt-1C-BFP]
Unigene0004348	5.90394	25.3325	15.9946	31.0345	up	cyclohexanone monooxygenase [Exophiala dermatitidis NIH/UT8656]
Unigene0018140	3.76759	11.1596	10.7211	38.9774	up	similar to phosphate-repressible phosphate permease [Leptosphaeria maculans JN3]
Unigene0008864	7.31499	16.9001	16.0641	22.1831	up	F-box/WD repeat containing protein pof1 [Pyrenophora tritici-repentis Pt-1C-BFP]
Unigene0001022	4.8439	11.676	36.5891	62.8705	up	Globin-like protein [Macrophomina phaseolina MS6]
Unigene0001721	14.9582	35.2463	32.4651	58.1044	up	hypothetical protein PTT_09059 [Pyrenophora teres f. teres 0-1]
Unigene0020525	7.7921	33.2987	15.9284	20.2969	up	similar to C4-dicarboxylate transporter/malic acid transport protein [Leptosphaeria maculans JN3]
Unigene0004773	10.5766	98.1803	24.2677	22.3588	up	period circadian protein [Aspergillus oryzae RIB40]
Unigene0006133	4.92471	43.047	12.3181	104.685	up	probable neutral amino acid permease [Fusarium fujikuroi IMI 58289]
Unigene0011766	7.66779	17.3068	16.0187	20.4209	up	similar to protein required for cell viability Rrp17 [Leptosphaeria maculans JN3]
Unigene0000387	2.27031	12.1512	9.65733	6.83061	up	hypothetical protein SETTUDRAFT_180608 [Setosphaeria turcica Et28A]
Unigene0003094	4.31653	17.5432	14.8088	26.0583	up	hypothetical protein PTT_17289 [Pyrenophora teres f. teres 0-1]
Unigene0002935	1.8798	6.99386	3.83417	6.59559	up	pumilio-family RNA binding repeat domain containing protein [Pyrenophora tritici-repentis Pt-1C-BFP]
Unigene0006480	4.93404	18.0363	13.4986	11.7048	up	conserved hypothetical protein [Pyrenophora tritici-repentis Pt-1C-BFP]
Unigene0002984	2.05736	4.47588	12.2398	9.34518	up	Arrestin-like protein [Macrophomina phaseolina MS6]
Unigene0005004	3.61727	7.80388	8.13295	18.865	up	trimethyllysine dioxygenase [Pyrenophora tritici-repentis Pt-1C-BFP]
Unigene0002271	3.56196	10.4918	9.7586	9.10371	up	hypothetical protein PTT_15787 [Pyrenophora teres f. teres 0-1]
Unigene0006597	2.38778	7.76217	5.57334	7.92011	up	multidrug transporter [Pyrenophora tritici-repentis Pt-1C-BFP]
Unigene0013396	2.8236	12.7208	6.846	8.17338	up	platelet-activating factor acetylhydrolase precursor [Pyrenophora tritici-repentis Pt-1C-BFP]
Unigene0013840	10.6556	170.67	490.074	944.683	up	hypothetical protein COCSADRAFT_89658 [Bipolaris sorokiniana ND90Pr]
Unigene0002716	1.52151	3.36816	5.33352	11.0029	up	--
Unigene0010400	6.95605	22.2694	32.0625	14.8587	up	--
Unigene0002884	1.92545	7.48019	4.15214	23.6124	up	cytochrome P450 67 [Pyrenophora tritici-repentis Pt-1C-BFP]
Unigene0003782	1.86084	27.7587	14.8485	28.7374	up	RING-3 protein [Pyrenophora tritici-repentis Pt-1C-BFP]
Unigene0003038	1.10758	4.7606	3.29188	4.28218	up	hypothetical protein COCHEDRAFT_1175451 [Bipolaris maydis C5]
Unigene0009942	2.48644	5.30227	6.78189	29.0395	up	similar to short-chain dehydrogenase/reductase SDR [Leptosphaeria maculans JN3]
Unigene0013632	4.01608	15.1687	13.8722	10.3414	up	major facilitator superfamily mfs-1 [Ophiostoma piceae UAMH 11346]
Unigene0019124	1.01082	2.49896	2.21721	2.39582	up	Protein kinase-like (PK-like) [Glarea lozoyensis ATCC 20868]
Unigene0002854	1.52428	3.80678	4.77471	4.05245	up	glycoside hydrolase family 61 protein [Bipolaris maydis C5]
Unigene0003158	1.05896	3.08548	2.38497	2.17729	up	--
Unigene0013329	2.98189	13.0499	12.884	6.13094	up	choline dehydrogenase [Pyrenophora tritici-repentis Pt-1C-BFP]
Unigene0003191	14.2556	60.9198	40.3704	34.5391	up	--
Unigene0003085	1.50424	6.64924	4.01643	5.07881	up	similar to YeeE/YedE family integral membrane protein [Leptosphaeria maculans JN3]
Unigene0017893	11.1553	32.0808	33.8518	64.2496	up	aconitate hydratase, mitochondrial precursor [Pyrenophora tritici-repentis Pt-1C-BFP]
Unigene0019272	3.76822	8.00275	9.49404	12.6494	up	similar to GAF domain nucleotide-binding protein [Leptosphaeria maculans JN3]
Unigene0004714	3.01582	23.5527	6.75727	14.1873	up	peptidyl-tRNA hydrolase 2 [Pyrenophora tritici-repentis Pt-1C-BFP]
Unigene0002511	1.96254	12.1613	17.2422	13.2777	up	acylthioesterase ii [Colletotrichum gloeosporioides Nara gc5]
Unigene0011847	3.25967	7.41718	11.6379	11.9691	up	hypothetical protein COCHEDRAFT_1022468 [Bipolaris maydis C5]
Unigene0003527	10.755	28.1107	40.9735	30.656	up	cytochrome b [Phaeosphaeria nodorum SN15]
Unigene0002443	1.42836	22.033	8.17318	15.1793	up	Formate/nitrite transporter [Macrophomina phaseolina MS6]
Unigene0003297	1.331	32.1053	14.2486	29.3183	up	btb/poz-like protein [Grosmannia clavigera kw1407]
Unigene0009779	1.13482	3.84909	2.83788	8.5519	up	related to PRM10 Pheromone-regulated protein [Fusarium fujikuroi IMI 58289]
Unigene0004872	3.50283	11.2529	9.90939	13.6243	up	N-acetyltransferase [Pseudozyma hubeiensis SY62]
Unigene0016194	1.92861	4.24376	5.84736	4.88857	up	macrophomate synthase [Macrophoma commelinae]
Unigene0020185	8.7251	19.1002	17.8688	25.2391	up	similar to U3 small nucleolar ribonucleoprotein protein Lcp5 [Leptosphaeria maculans JN3]
Unigene0008097	4.67858	54.6764	27.3498	91.7826	up	cell wall protein PhiA [Neosartorya fischeri NRRL 181]
Unigene0002703	1.19889	5.02023	5.1315	7.14275	up	--
Unigene0003532	7.72895	16.5144	20.4153	16.8263	up	--
Unigene0022339	1.58788	4.87006	3.87727	9.94809	up	hypothetical protein COCHEDRAFT_1193604 [Bipolaris maydis C5]
Unigene0001669	7.73385	25.5648	34.8742	56.7426	up	similar to dihydroxy-acid dehydratase [Leptosphaeria maculans JN3]
Unigene0013642	1.13698	49.5737	4.16659	53.619	up	multidrug resistant protein [Pyrenophora tritici-repentis Pt-1C-BFP]
Unigene0016339	1.55485	3.37715	5.65789	6.49202	up	--
Unigene0002020	1.43096	2.88446	3.34637	3.49828	up	--
Unigene0019550	2.28575	6.25218	4.59692	8.15715	up	hypothetical protein COCSADRAFT_28865 [Bipolaris sorokiniana ND90Pr]
Unigene0019585	1.58276	10.9801	12.7325	17.6257	up	cytochrome oxidase subunit 3 [Phaeosphaeria nodorum SN15]
Unigene0011723	1.46933	6.40654	4.89108	5.10447	up	--
Unigene0005971	1.76988	3.55511	3.96394	3.98307	up	--
Unigene0006783	1.68035	18.4833	9.88538	3.62253	up	--
Unigene0018606	2.73292	50.755	21.0604	27.876	up	plastidic glucose transporter 4 [Pyrenophora tritici-repentis Pt-1C-BFP]
Unigene0002835	1.1356	2.86761	4.87435	5.92147	up	--
Unigene0013348	2.86779	11.5696	8.06806	36.6388	up	calpain-B [Pyrenophora tritici-repentis Pt-1C-BFP]
Unigene0002011	0.661868	1.94495	1.44827	1.37656	up	predicted protein [Pyrenophora tritici-repentis Pt-1C-BFP]
Unigene0003824	3.42567	183.166	14.3789	13.39	up	Pyrroline-5-carboxylate reductase [Penicillium digitatum Pd1]
Unigene0018139	2.62678	16.8241	14.8577	48.3117	up	Pc21g15250 [Penicillium chrysogenum Wisconsin 54-1255]
Unigene0017299	2.5165	12.5507	9.88083	8.16765	up	--
Unigene0020437	0.843038	2.57675	1.83888	2.5336	up	hypothetical protein COCHEDRAFT_1206691 [Bipolaris maydis C5]
Unigene0003159	0.729885	2.44887	1.7976	2.09692	up	--
Unigene0017808	1.07964	2.70087	4.35411	3.20513	up	hypothetical protein SNOG_06456 [Phaeosphaeria nodorum SN15]
Unigene0003523	0.570326	12.2969	13.3071	13.8181	up	cytochrome oxidase subunits 1 and 2 polyprotein [Phaeosphaeria nodorum SN15]
Unigene0001783	4.27668	20.7681	32.2964	22.5255	up	similar to sulfate permease [Leptosphaeria maculans JN3]
Unigene0001611	0.592229	2.56917	1.64454	1.39329	up	--
Unigene0013091	0.905548	6.39905	2.95025	5.69059	up	beta-lactamase/transpeptidase-like protein [Glarea lozoyensis ATCC 20868]
Unigene0017456	1.35279	114.306	7.44038	65.1589	up	hypothetical protein COCHEDRAFT_1019732 [Bipolaris maydis C5]
Unigene0022317	0.715506	2.97822	2.44032	2.23425	up	predicted protein [Pyrenophora tritici-repentis Pt-1C-BFP]
Unigene0018607	2.07032	26.8578	9.08923	15.5778	up	plastidic glucose transporter 4 [Pyrenophora tritici-repentis Pt-1C-BFP]
Unigene0015682	0.672435	2.6877	2.33846	2.01607	up	RTA1 domain-containing protein [Trichophyton equinum CBS 127.97]
Unigene0000548	1.11932	3.78313	5.95864	2.64118	up	NmrA family protein [Marssonina brunnea f. sp. 'multigermtubi' MB_m1]
Unigene0021044	0.649399	1.66508	2.21674	1.86071	up	--
Unigene0018024	1.00078	2.42997	2.88072	2.54774	up	MSF membrane transporter [Pyrenophora tritici-repentis Pt-1C-BFP]
Unigene0004755	1.67058	4.12387	4.66727	5.42607	up	--
Unigene0003169	1.52195	4.37288	4.83185	4.47571	up	--
Unigene0009211	1.84629	5.37949	8.78168	10.7854	up	hypothetical protein SETTUDRAFT_166836 [Setosphaeria turcica Et28A]
Unigene0022116	0.400166	2.50857	1.53376	1.09217	up	hypothetical protein SETTUDRAFT_34346 [Setosphaeria turcica Et28A]
Unigene0010633	1.15529	9.2314	6.45532	9.62535	up	--
Unigene0000213	0.740521	3.18508	2.68684	2.30307	up	--
Unigene0002226	2.40908	9.2476	7.57543	8.58	up	hypothetical protein SETTUDRAFT_151091 [Setosphaeria turcica Et28A]
Unigene0020095	0.372225	1.23948	1.71069	2.42732	up	Pc13g11210 [Penicillium chrysogenum Wisconsin 54-1255]
Unigene0013238	2.40804	9.23806	9.29631	6.21481	up	--
Unigene0002534	0.772522	2.36342	1.96207	3.25513	up	Transcription factor fungi [Macrophomina phaseolina MS6]
Unigene0016382	1.10765	3.22732	4.26425	4.79005	up	--
Unigene0007775	0.697285	3.16036	6.69036	4.93766	up	similar to zinc-binding oxidoreductase CipB [Botryotinia fuckeliana T4]
Unigene0006249	2.13225	13.7567	9.28376	18.9317	up	--
Unigene0003701	0.56639	3.25824	4.16067	8.81194	up	--
Unigene0007034	0.701096	2.32648	2.31485	2.5849	up	hypersensitive response inducing protein 1 [Alternaria tenuissima]
Unigene0000648	0.20889	1.268	1.14951	1.54033	up	hypothetical protein SETTUDRAFT_38927 [Setosphaeria turcica Et28A]
Unigene0007213	0.685366	2.16334	2.14687	2.88789	up	hypothetical protein SETTUDRAFT_102031 [Setosphaeria turcica Et28A]
Unigene0001720	0.329483	1.20001	1.17156	1.07017	up	hypothetical protein SETTUDRAFT_93134 [Setosphaeria turcica Et28A]
Unigene0013859	0.248298	1.1093	1.58919	1.41242	up	--
Unigene0019767	0.269856	3.11888	2.00133	1.67719	up	--
Unigene0020902	0.843195	8.3531	11.4788	16.9652	up	--
Unigene0002855	1.15656	7.11407	6.26654	17.7334	up	hypothetical protein TREMEDRAFT_33553, partial [Tremella mesenterica DSM 1558]
Unigene0019604	0.336452	1.77909	1.4432	1.89025	up	--
Unigene0005108	0.218644	0.982132	1.91584	1.03645	up	benzoate 4-monooxygenase cytochrome P450 [Aspergillus oryzae RIB40]
Unigene0006241	0.183797	1.55557	1.04032	1.18934	up	--
Unigene0002135	0.303004	2.14408	1.84698	1.77833	up	mismatch repair protein 5 [Leptosphaeria maculans]
Unigene0003524	0.179391	3.25228	2.73373	4.09441	up	NADH dehydrogenase subunit 4-like protein [Phaeosphaeria nodorum SN15]
Unigene0014666	0.574823	2.88446	3.89319	5.95433	up	--
Unigene0019883	0.168373	0.953916	1.08335	1.7441	up	Tannase [Fusarium oxysporum f. sp. cubense race 4]
Unigene0016676	0.360719	2.31224	1.83232	1.74793	up	--
Unigene0003627	0.630407	4.53078	6.78875	10.4924	up	--
Unigene0019076	0.19327	2.02726	3.84843	7.04432	up	--
Unigene0003702	0.739911	5.20999	14.0943	15.9783	up	--
Unigene0008312	0.598975	4.21761	5.17238	3.47032	up	--
Unigene0003704	0.568708	8.14706	4.76657	10.6337	up	hypothetical protein SERLADRAFT_353288 [Serpula lacrymans var. lacrymans S7.9]
Unigene0001742	0.0931334	0.565334	2.98043	3.48282	up	--
Unigene0002899	0.156312	1.21451	1.42921	1.81126	up	--
Unigene0014443	0.149744	1.16348	1.55932	1.69572	up	hypothetical protein PTT_11463 [Pyrenophora teres f. teres 0-1]
Unigene0022053	0.34601	2.26836	3.69097	2.0047	up	--
Unigene0006011	0.334813	7.6959	5.21558	2.46887	up	--
Unigene0009480	0.299488	19.052	24.1885	19.8755	up	--
Unigene0001197	0.101923	2.27677	3.00284	1.39577	up	--
Unigene0019118	0.086154	6.52664	0.962788	0.8168	up	chitin binding protein 4 [Magnaporthe oryzae]
Unigene0004705	0.0912262	1.10751	1.9926	1.39343	up	sphingoid long-chain base transporter RSB1 [Pyrenophora tritici-repentis Pt-1C-BFP]
Unigene0001171	0.174132	1.69121	1.85751	5.41126	up	--
Unigene0001861	0	6.24178	3.11615	3.23112	up	--
Unigene0003626	0	1.80388	117.398	277.316	up	Cw-hydrolase domain-containing protein [Rhizoctonia solani AG-1 IA]
Unigene0003522	0	1.22526	1.33505	1.49506	up	LAGLIDADG endonuclease, partial (mitochondrion) [Cladonia convoluta]
Unigene0004618	0	4.66549	1.53379	1.22893	up	--
Unigene0009478	0	2.05625	3.87161	3.23386	up	--
Unigene0003120	0	2.48366	1.97941	1.53933	up	hypothetical protein COCSADRAFT_186022 [Bipolaris sorokiniana ND90Pr]
Unigene0003706	0	5.89433	6.55918	20.8116	up	hypothetical protein MELLADRAFT_91579 [Melampsora larici-populina 98AG31]
Unigene0007821	0	0.571599	0.597908	1.2916	up	--
Unigene0012567	0	1.71746	2.48748	2.14938	up	--
Unigene0005103	0	0.688699	0.840465	2.15794	up	Antifreeze glycopeptide AFGP polyprotein [Rhodotorula glutinis ATCC 204091]
Unigene0006384	0	0.539539	1.43264	0.720241	up	--
Unigene0018660	0	0.563968	0.921759	1.14692	up	--
Unigene0003693	0	2.2574	3.87929	11.3677	up	hypothetical protein E5Q_03044 [Mixia osmundae IAM 14324]
Unigene0012824	0	7.55647	10.1991	23.0014	up	--
Unigene0015326	349.992	169.921	172.092	71.8955	down	glycoside hydrolase family 31 protein [Bipolaris sorokiniana ND90Pr]
Unigene0013911	754.127	236.569	286.863	339.407	down	similar to adenosine kinase [Leptosphaeria maculans JN3]
Unigene0020069	287.141	105.164	61.3353	22.7254	down	cell wall glucanase [Aspergillus kawachii IFO 4308]
Unigene0015800	607.67	48.2574	82.2834	19.3627	down	similar to trypsin-like protease 1 [Leptosphaeria maculans JN3]
Unigene0003710	238.787	62.1275	102.089	37.8673	down	retrotransposon nucleocapsid protein [Trichosporon asahii var. asahii CBS 8904]
Unigene0002306	247.621	35.9448	50.8152	16.9525	down	related to protocatechuate 3,4-dioxygenase beta subunit [Fusarium fujikuroi IMI 58289]
Unigene0001540	219.793	94.4223	66.938	37.5425	down	similar to alpha/beta hydrolase fold [Leptosphaeria maculans JN3]
Unigene0004746	253.577	80.1656	43.0039	21.708	down	trichothecene efflux pump [Fusarium fujikuroi IMI 58289]
Unigene0004549	181.227	83.1664	44.988	18.5844	down	laccase-2 precursor [Pyrenophora tritici-repentis Pt-1C-BFP]
Unigene0013555	239.604	18.7712	57.8146	26.5926	down	peptide transporter PTR2-A [Pyrenophora tritici-repentis Pt-1C-BFP]
Unigene0001253	243.692	42.9042	63.4159	10.9746	down	peptidase s1 and s6 chymotrypsin hap [Colletotrichum orbiculare MAFF 240422]
Unigene0002466	96.2809	40.6245	17.4769	30.2151	down	D-alanine-poly(phosphoribitol) ligase subunit 1 [Magnaporthe oryzae 70-15]
Unigene0015220	158.522	74.0136	73.9858	53.3533	down	transcriptional regulatory protein pro1 [Pyrenophora tritici-repentis Pt-1C-BFP]
Unigene0020507	250.832	24.9079	59.1726	13.7633	down	transcriptional regulator [Beauveria bassiana ARSEF 2860]
Unigene0011225	222.853	20.6987	106.443	41.4515	down	carboxylic acid transport protein [Pyrenophora tritici-repentis Pt-1C-BFP]
Unigene0014562	163.863	43.2391	61.5198	38.1547	down	benzoate 4-monooxygenase cytochrome P450 [Pyrenophora tritici-repentis Pt-1C-BFP]
Unigene0006065	208.731	65.4729	87.5852	29.603	down	peptidase M14 [Pyrenophora tritici-repentis Pt-1C-BFP]
Unigene0001539	567.578	177.694	129.412	70.5317	down	carbohydrate esterase family 5 protein [Bipolaris maydis C5]
Unigene0014850	110.041	48.2798	32.5316	13.2746	down	copper radical oxidase [Pyrenophora tritici-repentis Pt-1C-BFP]
Unigene0012127	105.022	16.3582	25.5241	10.7564	down	Fidgetin-like protein 1 [Fusarium oxysporum f. sp. cubense race 4]
Unigene0008185	99.8936	41.1479	47.3159	47.6149	down	predicted protein [Pyrenophora tritici-repentis Pt-1C-BFP]
Unigene0009418	156.675	24.9352	35.2765	30.1518	down	glycoside hydrolase family 72 protein [Bipolaris sorokiniana ND90Pr]
Unigene0018207	143.645	16.4817	29.668	9.88571	down	peptide transporter PTR2-A [Pyrenophora tritici-repentis Pt-1C-BFP]
Unigene0018257	94.8133	30.4684	23.5058	5.39936	down	GABA-specific permease [Arthroderma otae CBS 113480]
Unigene0010217	65.1923	20.822	12.914	6.25709	down	glycoside hydrolase family 31 protein [Dothistroma septosporum NZE10]
Unigene0007847	51.0658	20.2846	23.0995	11.8302	down	hypothetical protein COCSADRAFT_115471 [Bipolaris sorokiniana ND90Pr]
Unigene0020323	326.232	137.091	103.536	128.693	down	similar to An09g01230 [Aspergillus kawachii IFO 4308]
Unigene0000638	356.542	85.4429	90.5784	58.7122	down	hypothetical protein PTRG_04442 [Pyrenophora tritici-repentis Pt-1C-BFP]
Unigene0007896	79.7982	24.0052	31.3987	17.3729	down	seprase [Pyrenophora tritici-repentis Pt-1C-BFP]
Unigene0017321	134.78	64.6857	56.7307	36.7598	down	integral membrane protein [Colletotrichum orbiculare MAFF 240422]
Unigene0008338	71.4705	9.08324	11.8942	4.42726	down	similar to dipeptidyl-peptidase V precursor [Leptosphaeria maculans JN3]
Unigene0019155	58.4192	18.5537	22.1746	9.71352	down	mannosyl-oligosaccharide 1,2-alpha-mannosidase precursor [Pyrenophora tritici-repentis Pt-1C-BFP]
Unigene0000063	33.0111	9.12355	8.16173	4.78388	down	glucose-methanol-choline oxidoreductase [Pyrenophora tritici-repentis Pt-1C-BFP]
Unigene0005119	51.5037	15.8098	15.258	14.7121	down	probable gEgh 16 protein [Fusarium fujikuroi IMI 58289]
Unigene0018216	46.1362	7.92637	17.6121	6.36959	down	extracellular elastinolytic metalloproteinase precursor [Pyrenophora tritici-repentis Pt-1C-BFP]
Unigene0000201	38.8278	13.3468	13.6001	3.36947	down	tetratricopeptide repeat domain protein [Metarhizium anisopliae ARSEF 23]
Unigene0007708	56.2308	8.37424	13.0841	4.87486	down	dipeptidyl-peptidase 5 precursor [Pyrenophora tritici-repentis Pt-1C-BFP]
Unigene0000637	296.873	89.649	92.327	70.2046	down	--
Unigene0020491	19.5899	5.64427	5.44209	2.67294	down	similar to An02g00660 [Aspergillus kawachii IFO 4308]
Unigene0017478	59.8597	24.7559	18.9528	17.86	down	hypothetical protein SETTUDRAFT_155078 [Setosphaeria turcica Et28A]
Unigene0018066	55.3038	23.9732	22.9303	10.9303	down	hypothetical protein COCSADRAFT_302862 [Bipolaris sorokiniana ND90Pr]
Unigene0015592	95.0008	22.1862	31.1027	24.1132	down	short chain dehydrogenase/reductase [Pyrenophora tritici-repentis Pt-1C-BFP]
Unigene0015538	89.4377	31.3676	28.755	10.0944	down	deacylase-like protein [Zymoseptoria tritici IPO323]
Unigene0018670	125.307	29.8095	49.7359	25.3846	down	regulatory P domain-containing protein [Metarhizium anisopliae ARSEF 23]
Unigene0020361	99.3562	46.1801	39.7588	39.1504	down	1,3-beta-glucan synthase component GLS2 [Pyrenophora tritici-repentis Pt-1C-BFP]
Unigene0013948	41.8684	15.4234	12.2312	6.27024	down	FAD binding domain containing protein [Pyrenophora tritici-repentis Pt-1C-BFP]
Unigene0003360	15.1774	5.3345	6.40984	4.3109	down	NACHT and WD domain-containing protein [Gaeumannomyces graminis var. tritici R3-111a-1]
Unigene0001511	23.3031	9.52549	8.15713	2.31427	down	predicted protein [Pyrenophora tritici-repentis Pt-1C-BFP]
Unigene0006603	22.1172	9.53998	11.0497	6.79768	down	similar to rna-dependent rna polymerase [Leptosphaeria maculans JN3]
Unigene0017291	42.5456	13.3342	16.8601	9.03246	down	Glycoside hydrolase family 47 [Macrophomina phaseolina MS6]
Unigene0011763	58.6539	6.36824	3.67648	3.3592	down	hypothetical protein GGTG_03803 [Gaeumannomyces graminis var. tritici R3-111a-1]
Unigene0001152	16.1869	6.91234	6.25487	6.75541	down	Prefoldin [Macrophomina phaseolina MS6]
Unigene0021133	16.3784	5.06617	4.19301	2.27137	down	similar to NF-X1 finger and helicase domain protein [Leptosphaeria maculans JN3]
Unigene0013740	11.3937	5.45122	4.58345	3.31874	down	similar to myosin type II heavy chain [Leptosphaeria maculans JN3]
Unigene0000577	19.5811	5.1461	4.86021	3.6478	down	Major facilitator superfamily [Macrophomina phaseolina MS6]
Unigene0011843	45.7796	7.80708	10.2578	4.02733	down	leupeptin-inactivating enzyme 1 precursor [Pyrenophora tritici-repentis Pt-1C-BFP]
Unigene0012031	17.3013	7.5259	7.30367	7.76968	down	SRm160/300 splicing coactivator [Ajellomyces dermatitidis ATCC 18188]
Unigene0004331	39.1642	10.0737	12.1902	3.82567	down	zinc carboxypeptidase A 1 precursor [Pyrenophora tritici-repentis Pt-1C-BFP]
Unigene0008898	43.9475	18.1243	18.4587	20.6599	down	Pc22g25380 [Penicillium chrysogenum Wisconsin 54-1255]
Unigene0000660	17.313	5.43674	7.90372	4.98013	down	Cytochrome P450 [Macrophomina phaseolina MS6]
Unigene0015488	18.437	3.1765	6.98356	5.71675	down	Peptidase S28 [Macrophomina phaseolina MS6]
Unigene0008001	59.5722	20.4367	17.4774	5.74121	down	3'-5' exonuclease [Metarhizium anisopliae ARSEF 23]
Unigene0015240	30.6673	11.7131	13.2524	6.8707	down	membrane protein [Cryptococcus neoformans var. grubii H99]
Unigene0018522	47.1486	9.36392	13.8164	9.99116	down	sulfite oxidase, mitochondrial precursor [Pyrenophora tritici-repentis Pt-1C-BFP]
Unigene0001004	25.365	12.4872	10.5781	7.42726	down	related to stress response protein rds1p [Fusarium fujikuroi IMI 58289]
Unigene0007829	29.7106	3.35531	5.38161	3.23488	down	FAD/NAD(P)-binding protein [Glarea lozoyensis ATCC 20868]
Unigene0000298	15.1215	3.40609	7.13928	3.7786	down	C6 transcription factor [Colletotrichum orbiculare MAFF 240422]
Unigene0018285	67.3366	29.6169	30.9801	15.6682	down	similar to leucyl aminopeptidase [Leptosphaeria maculans JN3]
Unigene0004533	24.9268	10.0892	7.1562	2.69827	down	Cytochrome P450 [Macrophomina phaseolina MS6]
Unigene0020727	33.0528	5.17671	9.2279	5.71444	down	MFS general substrate transporter [Glarea lozoyensis ATCC 20868]
Unigene0011779	32.9768	6.47439	4.67851	2.64607	down	spherulin-1B precursor [Pyrenophora tritici-repentis Pt-1C-BFP]
Unigene0002012	22.3637	7.33217	10.5152	7.83737	down	HET domain-containing protein [Ophiostoma piceae UAMH 11346]
Unigene0017764	17.3019	1.63249	2.02317	1.88611	down	hexose transporter protein [Pyrenophora tritici-repentis Pt-1C-BFP]
Unigene0001618	32.6129	6.4434	5.78219	1.61842	down	integral membrane protein [Beauveria bassiana ARSEF 2860]
Unigene0003062	14.0447	4.71583	5.52741	3.31552	down	Tna1 [Verticillium dahliae VdLs.17]
Unigene0003057	18.4295	5.16484	3.04031	2.72157	down	chitin binding protein [Pyrenophora tritici-repentis Pt-1C-BFP]
Unigene0001249	16.5933	4.47555	5.44507	2.33339	down	PTH11-like integral membrane protein [Aspergillus flavus NRRL3357]
Unigene0013039	18.5496	6.11609	8.69238	5.31172	down	similar to HET domain-containing protein [Botryotinia fuckeliana T4]
Unigene0002738	12.5139	2.94966	3.66698	2.91452	down	lactose permease [Pyrenophora tritici-repentis Pt-1C-BFP]
Unigene0017160	37.5317	4.20596	8.89687	3.39606	down	carboxypeptidase B precursor [Pyrenophora tritici-repentis Pt-1C-BFP]
Unigene0008543	17.5525	5.9952	2.68079	1.21612	down	oligopeptide transporter [Ajellomyces dermatitidis SLH14081]
Unigene0018359	32.3646	13.0759	11.3164	14.3672	down	blue light-inducible protein Bli-3 [Pyrenophora tritici-repentis Pt-1C-BFP]
Unigene0001664	10.0561	1.90671	1.62141	1.54733	down	archaeal flagellin n-terminal-like domain-containing protein [Colletotrichum orbiculare MAFF 240422]
Unigene0007845	17.3845	2.50982	5.03853	3.93207	down	autophagy protein [Sphaerulina musiva SO2202]
Unigene0000530	12.9938	5.85856	5.32451	2.45839	down	glycoside hydrolase family 61 protein [Myceliophthora thermophila ATCC 42464]
Unigene0019312	17.783	6.21768	4.41929	1.29689	down	related to integral membrane protein [Fusarium fujikuroi IMI 58289]
Unigene0014198	17.8475	7.90622	8.52591	6.27674	down	Velvet factor [Macrophomina phaseolina MS6]
Unigene0019121	19.1833	7.82925	7.60463	4.82051	down	TPR domain protein [Talaromyces marneffei ATCC 18224]
Unigene0002179	4.78022	2.03023	2.2486	1.8863	down	Six-hairpin glycosidase-like protein [Macrophomina phaseolina MS6]
Unigene0018905	57.1581	18.3248	25.2758	23.188	down	transmembrane protein 1 [Alternaria brassicicola]
Unigene0011646	12.8476	5.90418	5.30579	5.01741	down	ser/Thr protein phosphatase family [Pyrenophora tritici-repentis Pt-1C-BFP]
Unigene0013234	10.8464	5.206	5.08014	5.0402	down	aspergillopepsin A precursor [Pyrenophora tritici-repentis Pt-1C-BFP]
Unigene0006811	57.9296	8.02404	10.6645	4.50511	down	hypothetical protein COCHEDRAFT_1173100 [Bipolaris maydis C5]
Unigene0013112	14.4819	5.8348	5.63197	3.0871	down	similar to MFS transporter Fmp42 [Leptosphaeria maculans JN3]
Unigene0018477	10.3215	4.51186	4.71952	1.3062	down	similar to An14g02280 [Aspergillus kawachii IFO 4308]
Unigene0013553	10.8125	2.75415	2.4906	1.96578	down	Prefoldin [Macrophomina phaseolina MS6]
Unigene0012133	15.7958	6.67919	7.64161	4.38625	down	zinc finger protein [Colletotrichum gloeosporioides Nara gc5]
Unigene0004736	13.9426	6.71283	6.41648	3.61533	down	poly polymerase 2 ADP-ribosyltransferase 2 [Pyrenophora tritici-repentis Pt-1C-BFP]
Unigene0012888	6.97232	3.17831	2.69193	2.07093	down	ubiquitin-conjugating enzyme E2 Q2 [Pyrenophora tritici-repentis Pt-1C-BFP]
Unigene0018487	33.1138	14.0036	14.2758	14.4807	down	zinc finger transcription factor ace1 [Pyrenophora tritici-repentis Pt-1C-BFP]
Unigene0010053	10.7712	4.20766	2.64484	1.04673	down	tol protein [Colletotrichum gloeosporioides Nara gc5]
Unigene0011400	22.778	8.94752	9.01589	7.03366	down	similar to necrosis-and ethylene-inducing protein 1 precursor [Leptosphaeria maculans JN3]
Unigene0011285	9.96494	2.54689	3.06374	1.71664	down	ATPase [Colletotrichum higginsianum]
Unigene0018552	18.517	2.94655	4.07414	2.20406	down	isoflavone reductase family protein [Pyrenophora tritici-repentis Pt-1C-BFP]
Unigene0009430	10.0558	2.56718	4.74799	3.57132	down	urea active transporter [Pyrenophora tritici-repentis Pt-1C-BFP]
Unigene0001923	9.47872	4.09154	4.42745	2.71622	down	choline sulfatase [Pyrenophora tritici-repentis Pt-1C-BFP]
Unigene0004750	9.8969	3.41434	4.46437	3.36112	down	sugar transporter [Pyrenophora tritici-repentis Pt-1C-BFP]
Unigene0014366	7.83258	2.73501	2.72019	1.47512	down	sorbitol dehydrogenase 2 [Pyrenophora tritici-repentis Pt-1C-BFP]
Unigene0000635	90.9513	20.559	30.2532	21.9208	down	--
Unigene0017462	13.445	5.22844	2.20396	0.564267	down	Lipase [Fusarium oxysporum f. sp. cubense race 1]
Unigene0018354	17.5483	8.62474	5.85872	4.62139	down	similar to An12g10730 [Aspergillus kawachii IFO 4308]
Unigene0003723	10.3343	4.07751	4.04646	2.65353	down	hypothetical protein LEMA_P081070.1 [Leptosphaeria maculans JN3]
Unigene0018423	14.0852	2.30885	6.24912	4.445	down	allantoate permease [Pyrenophora tritici-repentis Pt-1C-BFP]
Unigene0020889	10.6417	4.21811	5.08218	4.26366	down	similar to ubiquitin C-terminal hydrolase [Leptosphaeria maculans JN3]
Unigene0000349	8.74023	2.48807	3.61684	2.28192	down	paired amphipathic helix protein sin3a [Colletotrichum orbiculare MAFF 240422]
Unigene0017091	10.8511	3.91507	3.64289	2.07381	down	related to kinesin light chain [Piriformospora indica DSM 11827]
Unigene0017290	66.0035	27.2754	31.717	15.7679	down	Zn-dependent exopeptidase [Glarea lozoyensis ATCC 20868]
Unigene0016952	35.953	14.4096	14.5943	7.35966	down	--
Unigene0007684	10.6776	5.01346	5.00476	3.22786	down	ADP-ribosylglycohydrolase family protein [Talaromyces marneffei ATCC 18224]
Unigene0011726	25.9491	12.9099	10.1574	5.7227	down	cell surface protein (Mas1) [Pyrenophora tritici-repentis Pt-1C-BFP]
Unigene0020614	19.1078	8.98377	8.86784	9.28652	down	short chain dehydrogenase/reductase [Trichoderma atroviride IMI 206040]
Unigene0003941	11.1872	3.41914	5.0866	3.62606	down	histidine permease [Pyrenophora tritici-repentis Pt-1C-BFP]
Unigene0001066	15.1271	2.71816	1.79954	3.50795	down	fungal cellulose binding domain containing protein [Pyrenophora tritici-repentis Pt-1C-BFP]
Unigene0013311	15.2382	6.93194	7.03347	6.39075	down	5'-3' exoribonuclease 2 [Pyrenophora tritici-repentis Pt-1C-BFP]
Unigene0002923	9.88329	3.54002	3.46559	1.79673	down	Pc16g07730 [Penicillium chrysogenum Wisconsin 54-1255]
Unigene0001604	5.72868	2.58937	1.88904	1.59868	down	C6 transcription factor [Colletotrichum orbiculare MAFF 240422]
Unigene0008361	11.7649	3.3443	3.90636	2.50888	down	oxidoreductase [Colletotrichum gloeosporioides Nara gc5]
Unigene0013490	10.8621	4.21464	5.24708	5.35654	down	cytohesin-2 [Pyrenophora tritici-repentis Pt-1C-BFP]
Unigene0000235	12.0684	1.41811	2.11912	1.13004	down	similar to female reproductive tract protease GLEANR_897 [Leptosphaeria maculans JN3]
Unigene0016262	3.86165	1.78056	1.57521	1.81823	down	glycoside hydrolase family 2 protein [Setosphaeria turcica Et28A]
Unigene0000817	6.9852	3.30937	2.69242	2.4727	down	protocatechuate dioxygenase [Pyrenophora tritici-repentis Pt-1C-BFP]
Unigene0000255	3.40643	1.41247	1.40807	1.11044	down	polyketide synthase [Cochliobolus heterostrophus]
Unigene0007788	11.5407	1.70706	0.842277	0.454144	down	paf acetylhydrolase family protein [Colletotrichum orbiculare MAFF 240422]
Unigene0007768	6.36822	1.84431	2.33843	1.91956	down	arabinose-proton symporter [Pyrenophora tritici-repentis Pt-1C-BFP]
Unigene0012483	6.36552	3.14842	2.67458	1.96612	down	choline dehydrogenase [Colletotrichum gloeosporioides Nara gc5]
Unigene0004737	7.94453	3.24502	3.1178	2.45069	down	alpha-ketoglutarate dependent xanthine dioxygenase [Colletotrichum gloeosporioides Nara gc5]
Unigene0006023	33.7135	4.08018	4.05458	7.30199	down	predicted protein [Pyrenophora tritici-repentis Pt-1C-BFP]
Unigene0000636	72.898	19.1049	14.1065	13.1643	down	--
Unigene0017161	20.415	2.35135	4.45382	1.79212	down	carboxypeptidase B precursor [Pyrenophora tritici-repentis Pt-1C-BFP]
Unigene0013662	20.6017	8.4282	5.182	3.55887	down	hypothetical protein SETTUDRAFT_39246 [Setosphaeria turcica Et28A]
Unigene0013181	7.53459	1.94341	1.63131	1.5874	down	peptidase s9b dipeptidylpeptidase iv domain protein [Colletotrichum gloeosporioides Nara gc5]
Unigene0004890	10.727	4.31812	2.54522	1.82137	down	similar to pectate lyase [Leptosphaeria maculans JN3]
Unigene0017412	9.93273	4.16644	4.19059	4.72758	down	similar to An12g01100 [Aspergillus kawachii IFO 4308]
Unigene0005997	5.12022	2.07344	2.3981	1.42613	down	DNA ligase 4 [Pyrenophora tritici-repentis Pt-1C-BFP]
Unigene0001866	3.93372	1.63182	1.24633	1.1097	down	similar to acyltransferase [Leptosphaeria maculans JN3]
Unigene0001891	3.05025	1.45561	1.51189	1.32307	down	glycosyl transferase [Pyrenophora tritici-repentis Pt-1C-BFP]
Unigene0010118	6.17993	2.35047	0.724426	0.91049	down	similar to MYND domain protein [Botryotinia fuckeliana T4]
Unigene0020768	17.3647	5.963	8.50563	8.16616	down	hypothetical protein PTT_06034 [Pyrenophora teres f. teres 0-1]
Unigene0022179	3.43697	1.1287	1.58258	0.755366	down	Vegetative incompatibility protein HET-E-1 [Fusarium oxysporum f. sp. cubense race 1]
Unigene0016407	20.0742	7.55846	4.06401	3.0647	down	Fe(2+) transport protein 3 [Pyrenophora tritici-repentis Pt-1C-BFP]
Unigene0013011	15.0708	3.31406	3.29327	2.27652	down	Pc12g08970 [Penicillium chrysogenum Wisconsin 54-1255]
Unigene0019674	9.6731	4.23476	3.79686	3.58957	down	leucine rich repeat protein [Pyrenophora tritici-repentis Pt-1C-BFP]
Unigene0019579	5.19477	1.08544	1.87131	1.54792	down	hypothetical protein SETTUDRAFT_159825 [Setosphaeria turcica Et28A]
Unigene0016408	7.41308	3.16087	1.62257	1.26976	down	Fe(2+) transport protein 3 [Pyrenophora tritici-repentis Pt-1C-BFP]
Unigene0012865	5.58522	1.72699	2.31599	1.39284	down	anion exchange family protein [Pyrenophora tritici-repentis Pt-1C-BFP]
Unigene0004820	10.4236	4.4107	1.93337	2.27807	down	alpha/beta hydrolase fold domain containing protein [Pyrenophora tritici-repentis Pt-1C-BFP]
Unigene0006257	5.51428	2.55456	2.6487	1.31245	down	Pc16g14270 [Penicillium chrysogenum Wisconsin 54-1255]
Unigene0019160	3.07666	1.22299	0.896814	0.437601	down	very large low complexity protein [Beauveria bassiana ARSEF 2860]
Unigene0007900	11.3324	4.64403	4.372	3.92887	down	hypothetical protein SETTUDRAFT_172567 [Setosphaeria turcica Et28A]
Unigene0000309	2.87741	0.844329	1.26881	1.08345	down	glycoside hydrolase family 95 protein [Bipolaris maydis C5]
Unigene0002615	3.78375	1.53401	0.652426	0.950753	down	ABC drug exporter AtrF [Pyrenophora tritici-repentis Pt-1C-BFP]
Unigene0000667	8.49414	2.34625	4.07721	3.32465	down	similar to Taz1-interacting factor 1 (TAF1) [Leptosphaeria maculans JN3]
Unigene0016232	6.45137	2.26508	2.00009	2.10579	down	multidrug resistance protein 3 [Sphaerulina musiva SO2202]
Unigene0002314	4.55467	2.15988	0.847236	0.473036	down	dihydroflavonol-4-reductase [Pyrenophora tritici-repentis Pt-1C-BFP]
Unigene0015454	6.49553	1.65861	0.991398	0.385491	down	similar to NAD dependent epimerase/dehydratase family protein [Leptosphaeria maculans JN3]
Unigene0018957	3.14115	1.18879	1.13864	1.336	down	negative regulator of mitosis [Pyrenophora tritici-repentis Pt-1C-BFP]
Unigene0022341	12.864	2.1216	5.17825	1.98153	down	hypothetical protein COCHEDRAFT_1217221 [Bipolaris maydis C5]
Unigene0021938	5.18296	2.0375	2.35694	1.35195	down	tol protein [Colletotrichum gloeosporioides Nara gc5]
Unigene0017720	8.23669	1.398	0.568691	0.505434	down	similar to An01g01630 [Aspergillus kawachii IFO 4308]
Unigene0002539	3.3629	0.836645	1.51469	1.01215	down	serine/threonine-protein kinase GIN4 [Pyrenophora tritici-repentis Pt-1C-BFP]
Unigene0018604	17.2529	4.95265	2.5903	2.50682	down	predicted protein [Pyrenophora tritici-repentis Pt-1C-BFP]
Unigene0018206	11.1207	0.822391	2.40868	0.773051	down	similar to MFS peptide transporter Ptr2 [Leptosphaeria maculans JN3]
Unigene0005274	5.62419	1.47707	2.76943	1.75319	down	hypothetical protein SNOG_01505 [Phaeosphaeria nodorum SN15]
Unigene0004111	4.00044	1.59503	1.30481	0.798463	down	duf1665 domain containing protein [Grosmannia clavigera kw1407]
Unigene0018054	2.77379	1.23894	1.34117	0.625015	down	polyketide synthase PksF [Alternaria alternata]
Unigene0003650	25.0545	10.0197	10.0725	9.73848	down	Heterokaryon incompatibility [Macrophomina phaseolina MS6]
Unigene0015287	7.844	3.18809	2.25209	2.38009	down	hypothetical protein PTT_13919 [Pyrenophora teres f. teres 0-1]
Unigene0014082	4.2387	1.21477	1.76484	0.927177	down	FAD binding domain containing protein [Pyrenophora tritici-repentis Pt-1C-BFP]
Unigene0017416	4.14624	0.63345	0.94658	0.907892	down	exo-beta 1,3 glucanase [Pyrenophora tritici-repentis Pt-1C-BFP]
Unigene0020111	7.03298	3.22343	2.68941	1.33189	down	related to kinetoplast-associated protein KAP [Fusarium fujikuroi IMI 58289]
Unigene0017415	10.009	0.899052	2.70375	3.4739	down	exo-beta 1,3 glucanase [Pyrenophora tritici-repentis Pt-1C-BFP]
Unigene0010115	5.35514	2.31492	2.04409	1.76083	down	F-box domain-containing protein [Colletotrichum gloeosporioides Nara gc5]
Unigene0021178	13.8686	5.79502	6.55324	3.1427	down	Dimeric alpha-beta barrel [Macrophomina phaseolina MS6]
Unigene0019301	12.4861	5.95449	2.3547	1.57521	down	endoglucanase II [Pyrenophora tritici-repentis Pt-1C-BFP]
Unigene0015284	6.85692	2.67206	2.75205	3.21029	down	glutathione S-transferase C-terminal-like protein [Fomitopsis pinicola FP-58527 SS1]
Unigene0000761	3.47019	1.10922	1.16028	1.11054	down	maltose permease MAL61 [Pyrenophora tritici-repentis Pt-1C-BFP]
Unigene0018709	9.70288	3.00117	3.82995	3.64575	down	HET domain protein [Metarhizium anisopliae ARSEF 23]
Unigene0012460	4.60493	2.23621	1.70937	0.932863	down	fumarylacetoacetate hydrolase FahA [Pyrenophora tritici-repentis Pt-1C-BFP]
Unigene0016124	5.73701	2.20706	2.61142	2.04064	down	small secreted protein [Nectria haematococca mpVI 77-13-4]
Unigene0007848	7.41253	1.57334	2.0946	1.55134	down	hypothetical protein NECHADRAFT_75181 [Nectria haematococca mpVI 77-13-4]
Unigene0017758	3.15084	1.06798	0.472635	0.579177	down	predicted protein [Pyrenophora tritici-repentis Pt-1C-BFP]
Unigene0002756	6.11776	2.55215	1.50166	0.908287	down	agglutinin ssa-like protein [Eutypa lata UCREL1]
Unigene0001134	4.59992	1.59987	1.67351	1.34236	down	hypothetical protein COCSADRAFT_289608 [Bipolaris sorokiniana ND90Pr]
Unigene0009811	11.384	1.26999	3.9072	3.97033	down	guanyl-specific ribonuclease U1 [Ustilago maydis 521]
Unigene0006031	5.45495	0.146151	0.0764391	0	down	laccase-1 precursor [Pyrenophora tritici-repentis Pt-1C-BFP]
Unigene0016661	4.38442	1.45997	0.763585	0.989698	down	hypothetical protein SNOG_14706 [Phaeosphaeria nodorum SN15]
Unigene0014827	6.14466	0.937804	1.20392	0.0924693	down	Dimeric alpha-beta barrel [Macrophomina phaseolina MS6]
Unigene0022032	6.31108	1.0366	2.07434	0.733253	down	--
Unigene0013192	2.74305	0.881362	0.796212	0.477972	down	similar to trichothecene efflux pump [Leptosphaeria maculans JN3]
Unigene0021373	5.12131	2.41045	1.92106	1.07897	down	hypothetical protein PTT_09327 [Pyrenophora teres f. teres 0-1]
Unigene0013010	2.02115	0.608678	0.573025	0.396111	down	separin [Pyrenophora tritici-repentis Pt-1C-BFP]
Unigene0017996	5.97615	2.04053	2.46648	2.36075	down	xylanase [Alternaria sp. HB186]
Unigene0000158	2.97773	0.979198	0.738426	0.889166	down	rhamnogalacturonase [Pyrenophora tritici-repentis Pt-1C-BFP]
Unigene0020571	6.02417	2.07312	2.74682	2.19859	down	serine/threonine-protein kinase 3 [Pyrenophora tritici-repentis Pt-1C-BFP]
Unigene0013721	14.0091	4.78929	4.44044	5.31262	down	similar to 5'-3' exoribonuclease [Leptosphaeria maculans JN3]
Unigene0008000	6.66898	3.00536	2.76428	1.29263	down	histone deacetylase 6 [Pyrenophora tritici-repentis Pt-1C-BFP]
Unigene0010477	3.20957	0.773068	0.782565	0.676199	down	GABA permease [Trichophyton rubrum CBS 118892]
Unigene0020521	5.56579	2.57204	2.00642	1.27664	down	allantoin transport [Colletotrichum gloeosporioides Nara gc5]
Unigene0006254	3.92652	1.34411	0.784732	0.610264	down	probable Ubiquitin conjugating enzyme E2-16 kDa [Ustilago hordei]
Unigene0012872	3.29018	0.8715	0.441994	0.658809	down	hypothetical protein COCHEDRAFT_1092134 [Bipolaris maydis C5]
Unigene0017067	4.8338	2.26778	2.08084	0.690438	down	hypothetical protein SNOG_10694 [Phaeosphaeria nodorum SN15]
Unigene0003176	13.1419	5.30019	4.75213	3.87158	down	Di-copper centre-containing [Glarea lozoyensis ATCC 20868]
Unigene0014908	4.59688	1.84742	2.21427	1.50282	down	hypothetical protein COCHEDRAFT_1227125 [Bipolaris maydis C5]
Unigene0003003	12.8571	6.24358	5.27059	6.05908	down	conserved membrane protein [Aspergillus fumigatus Af293]
Unigene0002961	11.4193	5.59443	4.00395	1.91616	down	ankyrin repeat and sam domain containing protein 6 [Colletotrichum gloeosporioides Nara gc5]
Unigene0002182	2.2233	0.829028	0.786517	0.773714	down	serine/threonine-protein kinase cbk1 [Pyrenophora tritici-repentis Pt-1C-BFP]
Unigene0016911	3.93234	1.9268	1.25968	1.11956	down	NADPH-dependent methylglyoxal reductase GRE2 [Verticillium dahliae VdLs.17]
Unigene0002600	3.73933	1.41234	1.16077	0.802399	down	uncharacterized protein FFUJ_05386 [Fusarium fujikuroi IMI 58289]
Unigene0003012	3.11523	1.14173	1.463	0.897801	down	hypothetical protein COCSADRAFT_250575 [Bipolaris sorokiniana ND90Pr]
Unigene0015724	2.5551	1.10827	0.932469	0.783951	down	cation diffusion facilitator 1 [Pyrenophora tritici-repentis Pt-1C-BFP]
Unigene0002939	8.93869	4.38288	3.0858	2.55972	down	hypothetical protein COCSADRAFT_79901 [Bipolaris sorokiniana ND90Pr]
Unigene0020548	5.12689	0.674289	0.542558	1.12515	down	predicted protein [Arthroderma otae CBS 113480]
Unigene0006650	4.03461	1.34699	1.02472	0.619806	down	similar to leucyl aminopeptidase [Leptosphaeria maculans JN3]
Unigene0003333	3.35962	0.93227	0.750138	0.777815	down	related to tol protein [Fusarium fujikuroi IMI 58289]
Unigene0012043	4.52187	0.87835	1.17399	1.21731	down	Spc7-domain-containing protein [Sphaerulina musiva SO2202]
Unigene0002683	7.38517	1.30412	3.49562	3.35938	down	--
Unigene0013177	2.955	0.195679	1.15989	1.06119	down	Cytochrome b561 eukaryote [Macrophomina phaseolina MS6]
Unigene0009367	2.45589	0.499233	0.522212	0.481315	down	oxoglutarate/iron-dependent oxygenase [Marssonina brunnea f. sp. 'multigermtubi' MB_m1]
Unigene0020622	7.97189	3.18809	1.90561	2.76629	down	similar to RING zinc finger protein [Leptosphaeria maculans JN3]
Unigene0012138	2.06082	0.690999	0.996971	0.878692	down	Pc21g09580 [Penicillium chrysogenum Wisconsin 54-1255]
Unigene0021148	3.63784	1.63732	1.75775	1.77587	down	SNF2 family helicase [Aspergillus oryzae RIB40]
Unigene0004734	3.7884	1.22646	1.14037	0.9361	down	phosphatidylethanolamine-binding protein [Colletotrichum orbiculare MAFF 240422]
Unigene0014888	2.34339	0.796585	0.892767	0.524567	down	phosphatidylserine decarboxylase [Exophiala dermatitidis NIH/UT8656]
Unigene0002763	3.47133	1.22215	1.71923	1.59982	down	cupin domain protein [Colletotrichum gloeosporioides Nara gc5]
Unigene0011903	2.11127	0.499486	0.494977	0.76986	down	endo-1,4-beta-xylanase B precursor [Pyrenophora tritici-repentis Pt-1C-BFP]
Unigene0000148	11.4025	1.29441	3.61064	1.87193	down	cullin binding protein CanA [Pyrenophora tritici-repentis Pt-1C-BFP]
Unigene0009605	2.37811	0.126558	0.430244	0.411801	down	polygalacturonase precursor [Pyrenophora tritici-repentis Pt-1C-BFP]
Unigene0017025	1.54123	0.171072	0.313155	0.162355	down	alkaline serine protease alp1 [Colletotrichum orbiculare MAFF 240422]
Unigene0016460	3.34714	0.789485	0.388623	0.402961	down	heterokaryon incompatibility protein [Colletotrichum orbiculare MAFF 240422]
Unigene0020036	1.62436	0.565118	0.591129	0.434166	down	Rho-type GTPase-activating protein 1 [Fusarium oxysporum f. sp. cubense race 4]
Unigene0009712	8.50184	3.75327	3.14082	3.79949	down	--
Unigene0018918	4.86667	0.945327	1.59735	1.65629	down	--
Unigene0009655	2.95708	0.852623	0.375523	0.0973445	down	alpha beta hydrolase fold protein [Colletotrichum orbiculare MAFF 240422]
Unigene0021136	11.677	3.72125	4.81932	3.07516	down	NFX1-type zinc finger-containing protein 1 [Pyrenophora tritici-repentis Pt-1C-BFP]
Unigene0008391	1.93529	0.677891	0.612398	0.534731	down	tol protein [Colletotrichum gloeosporioides Nara gc5]
Unigene0013486	2.45035	0.317313	0	0.688328	down	polygalacturonase precursor [Pyrenophora tritici-repentis Pt-1C-BFP]
Unigene0014605	1.08678	0.327573	0.456867	0.414508	down	predicted protein [Pyrenophora tritici-repentis Pt-1C-BFP]
Unigene0004560	1.49326	0.606483	0.606816	0.429003	down	FAD binding domain containing protein [Pyrenophora tritici-repentis Pt-1C-BFP]
Unigene0019828	2.14789	0.733992	0.848594	0.796103	down	integral membrane protein [Pyrenophora tritici-repentis Pt-1C-BFP]
Unigene0012665	2.4616	0.541306	0.754961	0.831742	down	hypothetical protein COCSADRAFT_189647 [Bipolaris sorokiniana ND90Pr]
Unigene0017055	3.39419	0.824131	0.994689	0.550074	down	hypothetical protein SNOG_13370 [Phaeosphaeria nodorum SN15]
Unigene0013761	1.5622	0.54621	0.317417	0.493692	down	hypothetical protein SNOG_11481 [Phaeosphaeria nodorum SN15]
Unigene0008641	4.3533	1.52209	1.6806	1.19231	down	similar to WD repeat protein [Leptosphaeria maculans JN3]
Unigene0012874	2.72294	0.863539	0.338732	0	down	hypothetical protein PTT_08199 [Pyrenophora teres f. teres 0-1]
Unigene0012900	1.22863	0.101556	0.185902	0.468134	down	glycogen debranching enzyme [Macrophomina phaseolina MS6]
Unigene0002616	1.02249	0.259062	0.203239	0.0936612	down	ABC drug exporter AtrF [Pyrenophora tritici-repentis Pt-1C-BFP]
Unigene0019223	2.78178	0.7048	0.245747	0.637034	down	Major facilitator superfamily [Macrophomina phaseolina MS6]
Unigene0008620	4.68022	0.202024	0.633969	0	down	multicopper oxidase [Colletotrichum higginsianum]
Unigene0021872	1.82005	0.534413	0.387007	0.267524	down	integral membrane protein [Aspergillus niger CBS 513.88]
Unigene0012064	1.27282	0.253579	0.165781	0.137518	down	Cytochrome P450 [Macrophomina phaseolina MS6]
Unigene0021374	3.6935	0.755204	1.18495	0.614333	down	hypothetical protein PTT_09327 [Pyrenophora teres f. teres 0-1]
Unigene0008291	1.24403	0.268495	0.386173	0.36402	down	integral membrane protein [Colletotrichum gloeosporioides Nara gc5]
Unigene0020549	2.95584	0.32809	0	0.711707	down	C6 zinc finger domain protein [Marssonina brunnea f. sp. 'multigermtubi' MB_m1]
Unigene0003472	2.03168	0	0	0.267524	down	trypsin-related protease [Metarhizium acridum CQMa 102]
Unigene0014903	2.05117	0	0	0.135045	down	extracellular trypsin protease [Verticillium dahliae]
Unigene0009417	1.54447	0.193552	0.10123	0.20993	down	polyketide synthase [Cochliobolus heterostrophus]
Unigene0008619	0.943941	0.0611186	0.191795	0	down	o-acetylhomoserine -lyase [Colletotrichum gloeosporioides Nara gc5]
Unigene0004984	1.38017	0.357454	0.0934768	0.0969257	down	nmrA-like family protein [Aspergillus niger CBS 513.88]
Unigene0018692	5.84365	1.05102	1.31927	0.455982	down	E3 ubiquitin-protein ligase HUWE1 [Pyrenophora tritici-repentis Pt-1C-BFP]
Unigene0005424	1.71394	0.0792676	0	0	down	Ferritin/ribonucleotide reductase [Beauveria bassiana ARSEF 2860]
Unigene0006808	1.67333	0	0.178946	0.185548	down	2og-fe oxygenase family protein [Colletotrichum gloeosporioides Nara gc5]
Unigene0015952	2.3527	0	0	0	down	Fungal chitin synthase [Macrophomina phaseolina MS6]
Unigene0004816	1.55403	0	0	0	down	hypothetical protein SNOG_09735 [Phaeosphaeria nodorum SN15]
Unigene0012581	1.87827	0	0	0	down	Alp1 [Bipolaris zeicola]
Unigene0000602	3.66636	20.8257	1.39208	1.57999	up/down/down	L-lysine 2,3-aminomutase [Pyrenophora tritici-repentis Pt-1C-BFP]
Unigene0009707	7.96316	16.8708	3.45014	3.74192	up/down/down	Major Facilitator Superfamily protein [Coccidioides posadasii C735 delta SOWgp]
Unigene0008807	0.809102	0	5.57779	2.37431	down/up/up	hypothetical protein FOXB_09457 [Fusarium oxysporum Fo5176]
Unigene0015655	54.3518	21.3109	163.442	656.922	down/up/up	phosphoenolpyruvate carboxykinase [Pyrenophora tritici-repentis Pt-1C-BFP]
Unigene0006758	2.05069	0.898207	10.0899	17.0911	down/up/up	siderophore iron transporter mirB [Pyrenophora tritici-repentis Pt-1C-BFP]
Unigene0013078	15.085	6.44744	6.85386	45.9948	down/down/up	cutinase precursor [Pyrenophora tritici-repentis Pt-1C-BFP]
xxx	unigenes with different trends during C-00 infection

## Sheet: specific DEGs in HKΔ4 infection
Supplementary Table 1 Shared and specific differentially expressed genes during Alternaria longipes infection
GeneID	HKΔ4 RPKM				Regulation	Nr-annotation
	0 hpi	6 hpi	12 hpi	20 hpi
Unigene0015032	86.3531	546.775	277.022	220.162	up	hypothetical protein TRIVIDRAFT_228253 [Trichoderma virens Gv29-8]
Unigene0016348	98.6019	758.222	507.717	466.245	up	matrix metalloproteinase-11 [Colletotrichum gloeosporioides Nara gc5]
Unigene0001159	100.642	1025.66	401.522	805.127	up	similar to An01g09970 [Aspergillus kawachii IFO 4308]
Unigene0020413	5.21204	33.1339	101.346	161.253	up	NACHT domain containing protein [Pyrenophora tritici-repentis Pt-1C-BFP]
Unigene0014111	159.932	575.61	519.134	786.365	up	glycoside hydrolase family 72 protein [Bipolaris sorokiniana ND90Pr]
Unigene0017847	311.114	677.939	741.746	1070.63	up	related to DNA damage-responsive protein 48 [Piriformospora indica DSM 11827]
Unigene0014199	10.1489	44.6581	47.8565	65.1825	up	gamma-glutamyltranspeptidase periplasmic precursor [Metarhizium anisopliae ARSEF 23]
Unigene0022074	140.694	289.878	326.559	444.368	up	Regulator of G protein signaling superfamily [Macrophomina phaseolina MS6]
Unigene0001104	50.0652	121.671	111.62	216.372	up	allergen [Marssonina brunnea f. sp. 'multigermtubi' MB_m1]
Unigene0002986	82.2483	288.232	345.786	166.87	up	Zinc finger RING-type protein [Macrophomina phaseolina MS6]
Unigene0004160	27.13	57.2121	61.5709	100.407	up	extracellular metalloprotease precursor [Pyrenophora tritici-repentis Pt-1C-BFP]
Unigene0012947	151.345	393.015	361.06	487.895	up	hypothetical protein PTT_16475 [Pyrenophora teres f. teres 0-1]
Unigene0002242	83.5504	272.178	449.329	523.361	up	Pc16g02070 [Penicillium chrysogenum Wisconsin 54-1255]
Unigene0002666	26.5121	80.5156	76.5056	150.919	up	similar to MFS transporter [Leptosphaeria maculans JN3]
Unigene0006194	57.0256	123.685	124.848	124.158	up	similar to An01g03870 [Aspergillus kawachii IFO 4308]
Unigene0019298	13.2713	28.8494	34.2754	75.8489	up	urea active transporter [Pyrenophora tritici-repentis Pt-1C-BFP]
Unigene0017927	2.02153	37.5976	30.9249	41.1114	up	Pc23g00450 [Penicillium chrysogenum Wisconsin 54-1255]
Unigene0005992	81.998	183.962	311.664	216.451	up	similar to eukaryotic translation initiation factor 6 [Leptosphaeria maculans JN3]
Unigene0006876	5.86921	39.0341	25.1483	14.0682	up	Pc23g00460 [Penicillium chrysogenum Wisconsin 54-1255]
Unigene0019468	26.4484	57.0614	59.5811	104.727	up	BTB/POZ-like protein [Macrophomina phaseolina MS6]
Unigene0016013	3.40813	23.5954	16.0991	8.84133	up	Pc23g00450 [Penicillium chrysogenum Wisconsin 54-1255]
Unigene0009990	2.72868	11.5648	11.3798	53.7575	up	sodium transport ATPase 5 [Pyrenophora tritici-repentis Pt-1C-BFP]
Unigene0013527	3.50678	20.9917	15.7637	8.05173	up	ligninase LG6 precursor [Pyrenophora tritici-repentis Pt-1C-BFP]
Unigene0001103	21.1216	58.4033	56.9867	108.711	up	hypothetical protein PTRG_00774 [Pyrenophora tritici-repentis Pt-1C-BFP]
Unigene0000937	9.81473	26.4559	23.0523	28.5617	up	Pc18g00220 [Penicillium chrysogenum Wisconsin 54-1255]
Unigene0006378	17.1254	38.8822	39.2781	50.3051	up	Vacuolar protein sorting-associated protein 62 [Macrophomina phaseolina MS6]
Unigene0020764	46.9258	176.168	264.495	160.659	up	hypothetical protein PTT_20369 [Pyrenophora teres f. teres 0-1]
Unigene0014784	29.1417	75.9433	67.4745	103.016	up	Basic-leucine zipper (bZIP) transcription factor [Macrophomina phaseolina MS6]
Unigene0001478	20.246	55.4108	49.6581	68.1659	up	integral membrane protein [Aspergillus oryzae RIB40]
Unigene0007816	2.08522	37.7285	29.237	39.5233	up	Pc23g00460 [Penicillium chrysogenum Wisconsin 54-1255]
Unigene0002426	9.30058	22.8095	25.0771	29.5181	up	major myo-inositol transporter iolT [Pyrenophora tritici-repentis Pt-1C-BFP]
Unigene0016468	1.16019	2.84954	4.39495	3.19687	up	hypothetical protein COCHEDRAFT_1064607, partial [Bipolaris maydis C5]
Unigene0016800	39.9456	128.998	121.999	8075256	up	hypothetical protein SNOG_08892 [Phaeosphaeria nodorum SN15]
Unigene0006253	42.4424	294.997	248.202	93.7757	up	helix-loop-helix DNA-binding domain-containing protein [Ophiocordyceps sinensis CO18]
Unigene0011482	9.36795	46.4958	42.0986	49.5139	up	WW/Rsp5/WWP [Macrophomina phaseolina MS6]
Unigene0001128	22.2417	68.8621	82.384	99.0669	up	hypothetical protein SNOG_16005 [Phaeosphaeria nodorum SN15]
Unigene0014887	3.97217	9.73063	9.46064	9.87524	up	C6 zinc finger domain containing protein [Pyrenophora tritici-repentis Pt-1C-BFP]
Unigene0021042	1.22827	14.1324	3.59087	7.66342	up	Na(+)/H(+) antiporter 1 [Pyrenophora tritici-repentis Pt-1C-BFP]
Unigene0006911	5.60335	15.2044	16.7649	36.7158	up	similar to An12g07160 [Aspergillus kawachii IFO 4308]
Unigene0001417	2.59637	6.13489	7.88152	10.5152	up	multidrug transporter [Pyrenophora tritici-repentis Pt-1C-BFP]
Unigene0014933	2.57184	6.15769	10.0715	8.57581	up	similar to FAD binding domain protein [Leptosphaeria maculans JN3]
Unigene0012193	6.20679	25.3585	16.1166	16.0564	up	hypothetical protein COCSADRAFT_33187 [Bipolaris sorokiniana ND90Pr]
Unigene0010673	7.73066	18.9715	22.8737	58.3736	up	conserved hypothetical protein [Pyrenophora tritici-repentis Pt-1C-BFP]
Unigene0022357	3.44636	13.4235	98.8294	8.64729	up	glucosamine-6-phosphate deaminase [Pyrenophora tritici-repentis Pt-1C-BFP]
Unigene0016014	4.99422	23.7843	23.1126	18.2853	up	--
Unigene0009994	1.08181	3.12916	2.93745	5.21571	up	NADPH oxidase 4 [Pyrenophora tritici-repentis Pt-1C-BFP]
Unigene0013237	3.59577	10.9807	8.39516	18.4138	up	similar to siderophore iron transporter [Leptosphaeria maculans JN3]
Unigene0000706	0.792952	4.33566	3.93867	3.79483	up	Pc21g08530 [Penicillium chrysogenum Wisconsin 54-1255]
Unigene0016306	5.69043	14.7992	20.248	23.2746	up	related to CCAAT-binding factor HAPB protein [Claviceps purpurea 20.1]
Unigene0003144	1.70785	3.8025	5.34905	4.83995	up	predicted protein [Chaetomium globosum CBS 148.51]
Unigene0008242	1.17455	12.9678	10.607	7.12753	up	norsolorinic acid reductase [Pyrenophora tritici-repentis Pt-1C-BFP]
Unigene0021639	11.1906	33.4983	28.7355	24.8523	up	hypothetical protein VDAG_09735 [Verticillium dahliae VdLs.17]
Unigene0002003	7.41561	21.7103	18.5294	18.6096	up	60S ribosomal protein L33 [Pyrenophora teres f. teres 0-1]
Unigene0007624	2.23602	6.47763	4.50804	5.26096	up	integral membrane protein [Ajellomyces dermatitidis ATCC 18188]
Unigene0012089	2.38676	5.11058	9.33495	21.9911	up	hypothetical protein COCHEDRAFT_1188051 [Bipolaris maydis C5]
Unigene0010547	3.10995	23.4547	8.45234	20.9543	up	similar to isochorismatase hydrolase [Leptosphaeria maculans JN3]
Unigene0018440	1.99739	5.62327	13.4514	11.2571	up	3-oxoadipate enol-lactonase I [Ophiocordyceps sinensis CO18]
Unigene0022273	3.75426	9.9065	20.9859	13.4921	up	Pc21g05730 [Penicillium chrysogenum Wisconsin 54-1255]
Unigene0019091	0.82538	1.74523	2.94799	1.78086	up	Fungal Zn binuclear cluster domain containing protein [Coccidioides posadasii C735 delta SOWgp]
Unigene0008413	0.993958	2.34111	4.26011	12.732	up	hypothetical protein PTRG_11689 [Pyrenophora tritici-repentis Pt-1C-BFP]
Unigene0009570	0.638897	1.75562	1.77484	5.27214	up	similar to cytochrome P450 [Leptosphaeria maculans JN3]
Unigene0017323	7.76069	63.6998	31.0932	16.389	up	--
Unigene0013043	5.18447	10.6614	10.7781	12.1829	up	predicted protein [Pyrenophora tritici-repentis Pt-1C-BFP]
Unigene0010303	2.89356	9.03276	8.43932	6.50262	up	FAD binding domain containing protein [Pyrenophora tritici-repentis Pt-1C-BFP]
Unigene0004332	0.51592	2.16848	5.02554	17.5111	up	carboxylesterase family protein [Colletotrichum gloeosporioides Nara gc5]
Unigene0001914	1.26414	3.05179	10.3689	12.2584	up	C2H2 type zinc finger domain-containing protein [Colletotrichum gloeosporioides Nara gc5]
Unigene0004484	0.367208	2.69579	3.00918	8.57823	up	hypothetical protein LEMA_P038330.1 [Leptosphaeria maculans JN3]
Unigene0014024	1.90196	4.21295	3.97511	5.51133	up	kinase-like protein [Sphaerulina musiva SO2202]
Unigene0020456	0.400191	3.14195	1.76864	2.00717	up	hypothetical protein SETTUDRAFT_19527 [Setosphaeria turcica Et28A]
Unigene0006516	0.729904	3.20802	5.48838	2.44299	up	NAD(P)-linked oxidoreductase [Glarea lozoyensis ATCC 20868]
Unigene0019977	6.14899	22.4059	20.8997	15.9255	up	--
Unigene0010475	1.6221	4.57536	3.61256	5.8095	up	heme-thiolate peroxidase [Ceriporiopsis subvermispora B]
Unigene0019978	8.64613	47.4612	48.8314	35.3464	up	hypothetical protein COCSADRAFT_204080 [Bipolaris sorokiniana ND90Pr]
Unigene0002936	1.45798	3.67686	7.78487	3.49531	up	--
Unigene0001512	1.91495	5.20425	8.54092	4.9466	up	similar to DUF455 domain-containing protein [Leptosphaeria maculans JN3]
Unigene0002947	0.945359	2.09402	2.71674	2.49875	up	hypothetical protein SETTUDRAFT_44662 [Setosphaeria turcica Et28A]
Unigene0017367	1.33989	4.37707	21.0093	11.3532	up	similar to peroxidase [Alternaria alternata]
Unigene0001087	3.29797	7.06168	12.7289	6.99564	up	hypothetical protein COCSADRAFT_182609 [Bipolaris sorokiniana ND90Pr]
Unigene0011689	2.00351	18.1061	4.91089	7.56156	up	hypothetical protein COCHEDRAFT_1149193 [Bipolaris maydis C5]
Unigene0003550	0.331736	1.42064	1.62627	0.997189	up	--
Unigene0000820	0.874403	2.26835	4.33155	2.59698	up	--
Unigene0022268	0.399912	1.30391	1.33785	1.36241	up	conserved hypothetical protein [Pyrenophora tritici-repentis Pt-1C-BFP]
Unigene0001678	1.83557	4.25402	5.86655	3.87462	up	--
Unigene0018340	0.528061	4.03819	4.04156	2.09881	up	conserved hypothetical protein [Pyrenophora tritici-repentis Pt-1C-BFP]
Unigene0005953	0.712365	1.8086	4.89041	2.44997	up	POZ [Glarea lozoyensis ATCC 20868]
Unigene0004360	0.222105	1.2682	1.84299	1.63943	up	carbohydrate esterase family 3 protein [Setosphaeria turcica Et28A]
Unigene0003487	0.450844	3.9466	10.3907	1.59615	up	hypothetical protein COCHEDRAFT_1117765 [Bipolaris maydis C5]
Unigene0008098	1.98571	7.08641	10.7459	6.31387	up	--
Unigene0003928	0	2.40206	2.7926	1.91089	up	hypothetical protein SETTUDRAFT_95212 [Setosphaeria turcica Et28A]
Unigene0003785	0	1.21098	1.63231	1.28448	up	--
Unigene0016291	0.622849	10.6086	8.02822	2.1219	up	hypothetical protein SETTUDRAFT_24553 [Setosphaeria turcica Et28A]
Unigene0019618	0.507628	2.25152	2.90407	2.79993	up	predicted protein [Pyrenophora tritici-repentis Pt-1C-BFP]
Unigene0004106	0	1.37926	1.72634	1.04498	up	--
Unigene0003303	676.259	251.777	269.6	5606.85	down	aldehyde dehydrogenase [Pyrenophora tritici-repentis Pt-1C-BFP]
Unigene0006514	855.867	332.538	298.182	167.174	down	hydroxymethylglutaryl-CoA synthase [Pyrenophora tritici-repentis Pt-1C-BFP]
Unigene0000172	3001.97	945.634	1009.06	712.25	down	alpha-ketoglutarate-dependent sulfonate [Colletotrichum orbiculare MAFF 240422]
Unigene0000108	2473.39	689.101	704.257	523.066	down	NmrA-like protein [Macrophomina phaseolina MS6]
Unigene0013283	64.6194	24.8214	23.3258	14.8095	down	Autophagy-related protein 7 [Pyrenophora tritici-repentis Pt-1C-BFP]
Unigene0018897	125.051	43.4967	58.1334	24.7105	down	--
Unigene0019030	612.712	201.059	202.909	129.634	down	FAD-dependent pyridine nucleotide-disulfide oxidoreductase [Macrophomina phaseolina MS6]
Unigene0018838	235.141	70.713	75.9912	57.4077	down	3-hydroxy-3-methylglutaryl-coenzyme A reductase [Pyrenophora tritici-repentis Pt-1C-BFP]
Unigene0020862	405.584	150.842	157.42	105.103	down	Short-chain dehydrogenase/reductase SDR [Macrophomina phaseolina MS6]
Unigene0015288	265.816	83.7777	105.214	75.068	down	similar to Vps52 / Sac2 family protein [Leptosphaeria maculans JN3]
Unigene0000171	2149.34	675.991	750.982	602.991	down	alpha-ketoglutarate-dependent taurine dioxygenase [Gaeumannomyces graminis var. tritici R3-111a-1]
Unigene0006470	808.771	175.497	212.625	97.3032	down	farnesyl pyrophosphate synthetase [Cochliobolus eleusines]
Unigene0017853	24.3952	7.27086	9.11066	10.1476	down	2,4-dichlorophenol 6-monooxygenase [Fusarium oxysporum f. sp. cubense race 4]
Unigene0018291	94.9361	16.0542	24.4015	17.487	down	phoma betae P450 monooxygenase No.2 [Arthroderma otae CBS 113480]
Unigene0018672	315.858	149.045	139.215	111.182	down	isopentenyl-diphosphate Delta-isomerase 1 [Pyrenophora tritici-repentis Pt-1C-BFP]
Unigene0012997	47.7276	21.7456	19.7464	12.3269	down	nucleoside [Ophiostoma piceae UAMH 11346]
Unigene0001426	99.6988	44.3306	39.0391	29.8997	down	similar to mitochondrial peroxiredoxin Prx1 [Leptosphaeria maculans JN3]
Unigene0011931	112.792	46.1531	47.956	34.2834	down	similar to mevalonate kinase [Leptosphaeria maculans JN3]
Unigene0000664	46.1308	20.0517	21.402	17.5163	down	dimethylaniline monooxygenase 2 [Pyrenophora tritici-repentis Pt-1C-BFP]
Unigene0001479	205.792	76.7234	50.5472	37.1291	down	catalase [Cochliobolus heterostrophus]
Unigene0020895	78.7773	29.8535	19.6243	6.69555	down	catalase domain containing protein [Pyrenophora tritici-repentis Pt-1C-BFP]
Unigene0003711	73.4269	27.1965	15.343	12.7871	down	3-oxo-5-alpha-steroid 4-dehydrogenase [Macrophomina phaseolina MS6]
Unigene0009538	117.167	29.1541	21.9972	34.46	down	feruloyl esterase B precursor [Pyrenophora tritici-repentis Pt-1C-BFP]
Unigene0009835	53.6441	26.7238	19.8692	21.0274	down	carboxypeptidase s [Pyrenophora tritici-repentis Pt-1C-BFP]
Unigene0003121	24.563	9.39428	7.69186	6.70571	down	FAD dependent oxidoreductase [Pyrenophora tritici-repentis Pt-1C-BFP]
Unigene0006400	91.0806	26.321	38.4193	8.80042	down	translation initiation inhibitor [Pyrenophora tritici-repentis Pt-1C-BFP]
Unigene0001480	102.73	40.566	23.0802	17.2517	down	catalase [Cochliobolus heterostrophus]
Unigene0011558	102.154	47.3417	49.0841	20.7524	down	endoglucanase IV precursor [Pyrenophora tritici-repentis Pt-1C-BFP]
Unigene0002336	103.082	38.9797	30.3498	24.8988	down	C6 zinc finger domain protein [Neosartorya fischeri NRRL 181]
Unigene0014246	46.5183	14.3019	9.67781	5.01587	down	membrane protein [Colletotrichum gloeosporioides Nara gc5]
Unigene0003187	63.3281	24.6316	17.8977	17.8287	down	hypothetical protein PTT_14024 [Pyrenophora teres f. teres 0-1]
Unigene0003359	27.3687	5.57687	4.9467	3.04068	down	cytochrome P450 monooxygenase [Colletotrichum higginsianum]
Unigene0000675	182.063	25.6131	49.1997	14.1246	down	Pc16g09910 [Penicillium chrysogenum Wisconsin 54-1255]
Unigene0011613	70.3709	22.8605	21.8726	24.4404	down	polysaccharide deacetylase family protein [Pyrenophora tritici-repentis Pt-1C-BFP]
Unigene0001060	388.363	71.6378	66.8117	56.0529	down	similar to cytochrome P450 monooxygenase [Leptosphaeria maculans JN3]
Unigene0007705	24.7932	7.28129	10.3645	7.07747	down	1-pyrroline-5-carboxylate dehydrogenase [Colletotrichum higginsianum]
Unigene0016783	37.5702	12.0573	17.7035	13.3643	down	P-loop containing nucleoside triphosphate hydrolase [Glarea lozoyensis ATCC 20868]
Unigene0000225	374.55	37.4717	118.142	120.996	down	Taurine catabolism dioxygenase TauD/TfdA [Macrophomina phaseolina MS6]
Unigene0003188	79.9092	33.5525	21.7137	11.4585	down	oxidoreductase [Aspergillus niger ATCC 1015]
Unigene0009928	53.0296	19.491	20.6766	16.7976	down	integral membrane protein PTH11-like protein [Aspergillus niger CBS 513.88]
Unigene0007725	36.4186	12.4642	12.7474	17.6619	down	quinate permease [Pyrenophora tritici-repentis Pt-1C-BFP]
Unigene0020896	91.7643	25.0714	25.2311	6.37754	down	catalase domain containing protein [Pyrenophora tritici-repentis Pt-1C-BFP]
Unigene0000883	13.6639	5.76357	4.81439	5.31035	down	similar to MFS transporter [Leptosphaeria maculans JN3]
Unigene0003511	81.4897	17.3141	10.3363	7.47541	down	similar to MFS multidrug transporter [Leptosphaeria maculans JN3]
Unigene0004102	97.9993	30.6374	15.1525	13.4191	down	pisatin demethylase [Pyrenophora tritici-repentis Pt-1C-BFP]
Unigene0004620	22.514	6.83691	6.20603	6.53321	down	six-hairpin glycosidase [Pyrenophora tritici-repentis Pt-1C-BFP]
Unigene0010658	45.0394	20.5138	18.6401	12.1338	down	haloacid dehalogenase [Pyrenophora tritici-repentis Pt-1C-BFP]
Unigene0011578	234.921	90.755	50.966	18.0897	down	methyltransferase type 11 [Colletotrichum gloeosporioides Nara gc5]
Unigene0003189	162.98	69.2315	42.8984	26.6658	down	Pc06g00300 [Penicillium chrysogenum Wisconsin 54-1255]
Unigene0002797	22.1313	4.41892	6.91762	4.26738	down	short chain dehydrogenase [Aspergillus oryzae RIB40]
Unigene0019785	17.9497	1.9318	6.61668	8.77727	down	similar to cupin domain-containing protein [Leptosphaeria maculans JN3]
Unigene0018478	18.7485	9.34974	7.46413	3.65993	down	Beta-lactamase-related protein [Macrophomina phaseolina MS6]
Unigene0001061	105.925	18.4612	15.4638	13.1877	down	similar to cytochrome P450 monooxygenase [Leptosphaeria maculans JN3]
Unigene0000754	28.1527	9.17711	10.9754	4.45351	down	Sterigmatocystin 8-O-methyltransferase [Fusarium oxysporum f. sp. cubense race 1]
Unigene0011388	52.241	19.733	21.5815	14.7475	down	conserved hypothetical protein [Pyrenophora tritici-repentis Pt-1C-BFP]
Unigene0018369	17.0122	6.24748	4.35489	5.37081	down	epoxide hydrolase 2 [Pyrenophora tritici-repentis Pt-1C-BFP]
Unigene0017394	55.7019	18.2312	22.8056	14.2917	down	phosphate transporter HvPT2 [Pyrenophora tritici-repentis Pt-1C-BFP]
Unigene0003789	63.2595	6.34403	7.07439	2.41425	down	hypothetical protein PTT_14408 [Pyrenophora teres f. teres 0-1]
Unigene0013973	15.6709	4.51978	6.65282	5.75292	down	alcohol dehydrogenase [Colletotrichum orbiculare MAFF 240422]
Unigene0016158	22.6414	6.31973	5.46995	6.38191	down	lipase precursor [Pyrenophora tritici-repentis Pt-1C-BFP]
Unigene0017410	33.9221	13.2776	4.61138	3.32827	down	dehydrogenase [Pseudozyma hubeiensis SY62]
Unigene0019028	100.708	43.5295	41.4332	46.3135	down	similar to epoxide hydrolase [Leptosphaeria maculans JN3]
Unigene0008192	48.7755	22.8499	9.98069	6.91538	down	L-PSP endoribonuclease family protein [Aspergillus fumigatus Af293]
Unigene0013471	17.7342	8.22017	6.93737	1.6718	down	Pc21g22430 [Penicillium chrysogenum Wisconsin 54-1255]
Unigene0017395	67.0219	20.521	28.9457	18.8986	down	phosphate transporter HvPT2 [Pyrenophora tritici-repentis Pt-1C-BFP]
Unigene0017396	102.515	31.9393	51.004	34.9567	down	phosphate transporter HvPT2 [Pyrenophora tritici-repentis Pt-1C-BFP]
Unigene0014872	9.09245	3.50557	3.45606	3.22665	down	similar to amidase [Leptosphaeria maculans JN3]
Unigene0000230	11.5451	4.84795	3.03781	4.61097	down	similar to 3-hydroxyacyl-CoA dehydrogenase [Botryotinia fuckeliana T4]
Unigene0018649	15.2871	5.20615	3.20627	1.52335	down	alpha/beta-Hydrolase [Glarea lozoyensis ATCC 20868]
Unigene0018370	11.1076	5.08282	2.6177	3.40772	down	epoxide hydrolase 2 [Pyrenophora tritici-repentis Pt-1C-BFP]
Unigene0001532	3.49891	0.871585	1.19983	1.61293	down	alcohol dehydrogenase [Aspergillus niger CBS 513.88]
Unigene0009606	2.53101	0.784394	1.08133	1.21018	down	fructosyl amino acid oxidase [Aspergillus oryzae RIB40]
Unigene0001587	9.63537	2.02167	1.96519	0.96222	down	--
Unigene0015371	13.9024	3.29817	3.41976	5.20267	down	34-dihydroxy-2-butanone 4-phosphate synthase RibB [Macrophomina phaseolina MS6]
Unigene0020028	29.6727	4.97186	1.78257	1.13444	down	related to isotrichodermin C-15 hydroxylase (cytochrome P-450 monooxygenase CYP65A1) [Fusarium fujikuroi IMI 58289]
Unigene0002823	3.99333	1.92808	1.55369	0.770617	down	amine oxidase, flavin-containing superfamily [Talaromyces marneffei ATCC 18224]
Unigene0015495	4.09887	1.23974	1.53182	1.29411	down	oxalate decarboxylase [Coniothyrium minitans]
Unigene0019532	3.99368	0.768659	0.874205	0.662441	down	peptidase S41 family protein [Pyrenophora tritici-repentis Pt-1C-BFP]
Unigene0001631	16.9349	1.7754	6.20033	2.28262	down	signal transduction protein [Pyrenophora tritici-repentis Pt-1C-BFP]
Unigene0018086	2.42251	0.314371	0.715076	0.916992	down	hypothetical protein SNOG_14721 [Phaeosphaeria nodorum SN15]
Unigene0020528	2.09637	0.789694	0.756319	0.529026	down	FAD binding domain containing protein [Pyrenophora tritici-repentis Pt-1C-BFP]
Unigene0020377	16.3452	2.04028	2.45926	0.66588	down	Cytochrome P450 [Glarea lozoyensis ATCC 20868]
Unigene0003768	2.90863	0.362094	0.878536	0.652921	down	conserved hypothetical protein [Pyrenophora tritici-repentis Pt-1C-BFP]
Unigene0009823	3.43679	0.271118	0.332818	0.123246	down	Pc16g02730 [Penicillium chrysogenum Wisconsin 54-1255]
Unigene0008023	24.1234	4.52886	5.56835	4.02475	down	--
Unigene0005173	48.943	3.61676	3.74552	0.374271	down	--
Unigene0006914	35.1709	1.24556	4.16503	1.8293	down	40S ribosomal protein S29 [Pyrenophora teres f. teres 0-1]
Unigene0019721	5.54511	1.81271	1.55767	0.28841	down	hypothetical protein PTT_08736 [Pyrenophora teres f. teres 0-1]
Unigene0003430	7.93283	2.55613	1.87556	2.40516	down	--
Unigene0005101	7.2304	1.03212	1.19248	0.469186	down	hypothetical protein BBA_04661 [Beauveria bassiana ARSEF 2860]
Unigene0015163	7.24083	0.172269	0.40636	0	down	O-methyltransferase [Aspergillus oryzae RIB40]
Unigene0004666	11.4859	3.99649	1.77593	1.58382	down	NmrA-like family protein [Talaromyces marneffei ATCC 18224]
Unigene0019120	7.9388	2.46034	1.13058	0.88966	down	predicted protein [Pyrenophora tritici-repentis Pt-1C-BFP]
Unigene0001772	10.8265	2.0489	1.24279	0.186279	down	similar to cytochrome P450 monooxygenase [Leptosphaeria maculans JN3]
Unigene0001773	8.5857	2.70351	1.29822	0.14338	down	similar to cytochrome P450 monooxygenase [Leptosphaeria maculans JN3]
Unigene0019226	3.71181	1.02659	1.70739	0.175629	down	glycoside hydrolase family 7 protein [Bipolaris sorokiniana ND90Pr]
Unigene0006398	2.05588	0.373762	0.671738	0.660745	down	LysM domain-containing protein [Colletotrichum gloeosporioides Nara gc5]
Unigene0001770	7.4104	2.26675	0.491049	0.171738	down	--
Unigene0004506	9.48204	3.65456	0.985216	0.775275	down	--
Unigene0001785	7.01307	1.6157	0.800678	0.604858	down	x-pro dipeptidyl-peptidase c-terminal non-catalytic domain-containing protein [Colletotrichum orbiculare MAFF 240422]
Unigene0012859	2.21016	0.758976	0.541611	0.189421	down	tat pathway signal sequence [Beauveria bassiana ARSEF 2860]
Unigene0001808	5.12346	0.189146	0.478039	0.200626	down	yellowish-green 1-like protein [Sphaerulina musiva SO2202]
Unigene0014421	3.75556	0.854407	0.71133	0.213239	down	hypothetical protein CGGC5_5973 [Colletotrichum gloeosporioides Nara gc5]
Unigene0021963	25.3148	7.43246	8.12098	1.87135	down	--
Unigene0005399	1.88333	0	0.127399	0	down	--
Unigene0017365	2.89917	0.100125	0.202442	0.212404	down	transferase family protein [Pyrenophora tritici-repentis Pt-1C-BFP]
Unigene0003904	5.93673	0.292226	1.08322	0.154981	down	glycosyltransferase family 2 protein, partial [Bipolaris sorokiniana ND90Pr]
Unigene0017366	3.0574	0	1.01819	0.373902	down	transferase family protein [Pyrenophora tritici-repentis Pt-1C-BFP]
Unigene0003893	12.1832	2.44038	3.74317	0.357034	down	--
Unigene0001807	8.38334	1.05591	0.776342	0.610911	down	similar to pigment biosynthesis protein yellowish-green 1 [Leptosphaeria maculans JN3]
Unigene0021271	0.546374	0	0	0	down	--
Unigene0009568	25.4958	94.6901	64.8851	10.0805	up/up/down	Phospholipase A2 [Cordyceps militaris CM01]
Unigene0011488	45.8389	178.606	111.837	14.0482	up/up/down	similar to secreted protein [Leptosphaeria maculans JN3]
Unigene0009615	1.6902	5.92536	27.0097	0.301078	up/up/down	endo-1,4-beta-xylanase A precursor [Thermoascus aurantiacus]
Unigene0011569	2.97411	6.76079	1.01419	0.323857	up/down/down	X-Pro dipeptidyl-peptidase (S15 family) protein [Metarhizium anisopliae ARSEF 23]
Unigene0008460	2.87559	11.325	0.666926	0.310998	up/down/down	aldehyde reductase [Verticillium dahliae VdLs.17]
Unigene0002781	59.9148	21.2396	28.6807	1016.15	down/down/up	alcohol dehydrogenase [Coniosporium apollinis CBS 100218]
Unigene0010394	222.218	56.9553	68.6291	493.101	down/down/up	glyoxylate pathway regulator [Pyrenophora tritici-repentis Pt-1C-BFP]
Unigene0007730	6.57594	1.92852	2.60733	45.4955	down/down/up	similar to flavin-binding monooxygenase [Leptosphaeria maculans JN3]
Unigene0000409	6.9403	2.15253	2.32255	23.161	down/down/up	acetyl-CoA acetyltransferase [Aspergillus oryzae 3.042]
Unigene0000535	7.26895	2.77345	3.18043	22.217	down/down/up	similar to acetyl-CoA acetyltransferase [Leptosphaeria maculans JN3]
Unigene0003865	6.38624	2.29821	2.29432	56.1889	down/down/up	similar to 4-coumarate-coa ligase [Leptosphaeria maculans JN3]
Unigene0001703	5.0588	1.11393	1.55327	17.8453	down/down/up	similar to 2-hydroxychromene-2-carboxylate isomerase [Alternaria alternata]
Unigene0000055	6.99011	2.82547	2.85639	32.3185	down/down/up	similar to cupin domain-containing protein [Leptosphaeria maculans JN3]
Unigene0006047	5.06624	1.78594	2.2067	18.9083	down/down/up	similar to acyl-CoA thioesterase [Leptosphaeria maculans JN3]
Unigene0017908	4.94838	1.64116	1.71734	20.9198	down/down/up	beta-lactamase family protein [Pyrenophora tritici-repentis Pt-1C-BFP]
Unigene0013653	2.3564	0.840929	0.850132	13.3795	down/down/up	glutathione S-transferase [Exophiala dermatitidis NIH/UT8656]
Unigene0004270	2.82626	0.0916915	10.7526	0.389027	down/up/down	hypothetical protein COCHEDRAFT_1196860 [Bipolaris maydis C5]
Unigene0009868	1.98879	0.500993	6.52087	6.74214	down/up/up	similar to monoamine oxidase A [Leptosphaeria maculans JN3]
	peroxidase
	peroxiredoxin
	catalase
xxx	unigenes with different trends during HKΔ4 infection
