# Supplementary material for: Transcriptomic profiling of Alternaria longipes invasion in tobacco reveals pathogenesis regulated by AlHK1, a group III histidine kinase
Source: Sci Rep. 2017 Nov 22;7:16083. doi: 10.1038/s41598-017-16401-6 (PMC5700128; doi:10.1038/s41598-017-16401-6)
Supplement: Supplementary file 3 — Supplementary Table 2 [file 41598_2017_16401_MOESM3_ESM.xls]

## Sheet: 6 hpi vs. 0 hpi
Supplementary Table 2 Gene ontology enrichment analysis of differentially expressed genes during Alternaria longipes infection
Strain	Category	GO term ID	GO term name	Cluster frequency	Genome frequency of use	Corrected P-value
C-00	cellular component	GO:0031224	intrinsic to membrane	60 out of 112 genes, 53.6%	378 out of 1255 genes, 30.1%	2.07e-06
		GO:0044425	membrane part	63 out of 112 genes, 56.2%	429 out of 1255 genes, 34.2%	1.91e-05
		GO:0016020	membrane	65 out of 112 genes, 58.0%	500 out of 1255 genes, 39.8%	0.00155
	molecular function	GO:0005215	transporter activity	38 out of 267 genes, 14.2%	211 out of 2555 genes, 8.3%	0.03293
	biological processes	GO:0016485	protein processing	19 out of 178 genes, 10.7%	84 out of 1950 genes, 4.3%	0.01996
		GO:0051604	protein maturation	19 out of 178 genes, 10.7%	84 out of 1950 genes, 4.3%	0.01996
HKΔ4	cellular component	GO:0031224	intrinsic to membrane	36 out of 60 genes, 60.0%	378 out of 1255 genes, 30.1%	2.43e-05
		GO:0044425	membrane part	37 out of 60 genes, 61.7%	429 out of 1255 genes, 34.2%	0.00022
		GO:0016020	membrane	38 out of 60 genes, 63.3%	500 out of 1255 genes, 39.8%	0.00411
	molecular function	GO:0016209	antioxidant activity	7 out of 147 genes, 4.8%	21 out of 2555 genes, 0.8%	0.00702
	biological processes	--	--	--	--	--

## Sheet: 12 hpi vs. 0 hpi
Supplementary Table 2 Gene ontology enrichment analysis of differentially expressed genes
Strain	Category	GO term ID	GO term name	Cluster frequency	Genome frequency of use	Corrected P-value
C-00	cellular component	GO:0031224	intrinsic to membrane	54 out of 89 genes, 60.7%	378 out of 1255 genes, 30.1%	2.04e-08
		GO:0044425	membrane part	55 out of 89 genes, 61.8%	429 out of 1255 genes, 34.2%	1.16e-06
		GO:0016020	membrane	56 out of 89 genes, 62.9%	500 out of 1255 genes, 39.8%	0.00016
	molecular function	GO:0016491	endopeptidase activity	55 out of 240 genes, 22.9%	356 out of 2555 genes, 13.9%	0.00453
	biological processes	GO:0016485	protein processing	17 out of 155 genes, 11.0%	84 out of 1950 genes, 4.3%	0.0296
		GO:0051604	protein maturation	17 out of 155 genes, 11.0%	84 out of 1950 genes, 4.3%	0.0296
HKΔ4	cellular component	GO:0031224	intrinsic to membrane	34 out of 52 genes, 65.4%	378 out of 1255 genes, 30.1%	2.22e-06
		GO:0044425	membrane part	36 out of 52 genes, 69.2%	429 out of 1255 genes, 34.2%	3.85e-06
		GO:0016020	membrane	37 out of 52 genes, 71.2%	500 out of 1255 genes, 39.8%	7.91e-05
	molecular function	GO:0008233	peptidase activity	17 out of 171 genes, 9.9%	97 out of 2555 genes, 3.8%	0.01168
		GO:0004175	endopeptidase activity	10 out of 171 genes, 5.8%	40 out of 2555 genes, 1.6%	0.01436
		GO:0070011	peptidase activity, acting on L-amino acid peptides	16 out of 171 genes, 9.4%	91 out of 2555 genes, 3.6%	0.01765
	biological processes	GO:0016485	protein processing	17 out of 102 genes, 16.7%	84 out of 1950 genes, 4.3%	6.06e-05
		GO:0051604	protein maturation	17 out of 102 genes, 16.7%	84 out of 1950 genes, 4.3%	6.06e-05

## Sheet: 20 hpi vs. 0 hpi
Supplementary Table 2 Gene ontology enrichment analysis of differentially expressed genes
Strain	Category	GO term ID	GO term name	Cluster frequency	Genome frequency of use	Corrected P-value
C-00	cellular component	GO:0031224	intrinsic to membrane	99 out of 230 genes, 43.0%	378 out of 1255 genes, 30.1%	0.00019
		GO:0044425	membrane part	107 out of 230 genes, 46.5%	429 out of 1255 genes, 34.2%	0.00086
		GO:0016020	membrane	114 out of 230 genes, 49.6%	500 out of 1255 genes, 39.8%	0.04297
	molecular function	--	--	--	--	--
	biological processes	GO:0016485	protein processing	30 out of 364 genes, 8.2%	84 out of 1950 genes, 4.3%	0.03645
		GO:0051604	protein maturation	30 out of 364 genes, 8.2%	84 out of 1950 genes, 4.3%	0.03645
HKΔ4	cellular component	GO:0031224	intrinsic to membrane	84 out of 143 genes, 58.7%	378 out of 1255 genes, 30.1%	2.09e-12
		GO:0044425	membrane part	89 out of 143 genes, 62.2%	429 out of 1255 genes, 34.2%	1.72e-11
		GO:0016020	membrane	92 out of 143 genes, 64.3%	500 out of 1255 genes, 39.8%	1.76e-08
	molecular function	GO:0046943	carboxylic acid transmembrane transporter activity	13 out of 351 genes, 3.7%	24 out of 2555 genes, 0.9%	0.00035
		GO:0005342	organic acid transmembrane transporter activity	13 out of 351 genes, 3.7%	25 out of 2555 genes, 1.0%	0.00065
		GO:0008238	exopeptidase activity	12 out of 351 genes, 3.4%	24 out of 2555 genes, 0.9%	0.00256
		GO:0005215	transporter activity	49 out of 351 genes, 14.0%	211 out of 2555 genes, 8.3%	0.00788
		GO:0022857	transmembrane transporter activity	44 out of 351 genes, 12.5%	186 out of 2555 genes, 7.3%	0.01216
	biological processes	GO:0015849	organic acid transport	14 out of 218 genes, 6.4%	28 out of 1950 genes, 1.4%	5.49e-05
		GO:0046942	carboxylic acid transport	14 out of 218 genes, 6.4%	28 out of 1950 genes, 1.4%	5.49e-05
		GO:0006865	amino acid transport	12 out of 218 genes, 5.5%	23 out of 1950 genes, 1.2%	0.00022
		GO:0015837	amine transport	12 out of 218 genes, 5.5%	23 out of 1950 genes, 1.2%	0.00022
		GO:0071705	nitrogen compound transport	12 out of 218 genes, 5.5%	24 out of 1950 genes, 1.2%	0.0004
		GO:0071702	organic substance transport	14 out of 218 genes, 6.4%	33 out of 1950 genes, 1.7%	0.00066
		GO:0016485	protein processing	22 out of 218 genes, 10.1%	84 out of 1950 genes, 4.3%	0.01228
		GO:0051604	protein maturation	22 out of 218 genes, 10.1%	84 out of 1950 genes, 4.3%	0.01228
