# Supplementary material for: Transcriptomic profiling of Alternaria longipes invasion in tobacco reveals pathogenesis regulated by AlHK1, a group III histidine kinase
Source: Sci Rep. 2017 Nov 22;7:16083. doi: 10.1038/s41598-017-16401-6 (PMC5700128; doi:10.1038/s41598-017-16401-6)
Supplement: Supplementary file 4 — Supplementary Table 3 [file 41598_2017_16401_MOESM4_ESM.xls]

## Sheet: Sheet1
Supplementary Table 3 Prediction of the secondary metabolite biosynthesis genes
GeneID	RPKM during C-00 infection				RPKM during in HK∆4 infection				Gene cluster type	Description
	0 hpi	6 hpi	12 hpi	20 hpi	0 hpi	6 hpi	12 hpi	20 hpi
Unigene0002376	1.58578	1.12945	0.322208	0.556828	1.38612	1.11299	2.86407	1.57406	PKS-Like	polyketide synthase PksG [Alternaria alternata]
Unigene0002540	19.7251	11.4867	8.09839	6.52099	5.96922	12.6473	6.64781	6.88015	PKS-Like	nonribosomal peptide synthetase 6 [Alternaria alternata]
Unigene0009417	1.54447	0.193552	0.10123	0.20993	0.712611	0.572196	0.482049	0.101154	PKS-Like	nonribosomal peptide synthase Pes1 [Aspergillus oryzae RIB40]
Unigene0000135	3.47986	3.54434	4.00343	3.84427	6.40634	4.54711	5.4527	6.19959	PKS	polyketide synthase PksD [Alternaria alternata]
Unigene0002707	313.589	269.174	439.36	169.161	416.223	509.975	509.961	237.294	PKS	nonribosomal peptide synthetase 6 [Alternaria alternata]
Unigene0016202	488.355	297.629	87.0059	154.667	294.609	274.908	255.444	177.869	PKS	nonribosomal peptide synthase [Alternaria brassicae]
Unigene0019008	6.10368	2.6999	2.30845	2.85834	27.1254	4.14702	3.91759	2.7423	PKS	nonribosomal peptide synthetase 2 [Cochliobolus heterostrophus]
Unigene0019278	7.1907	13.554	9.22569	27.1941	11.7702	11.2593	16.4434	28.9232	PKS	nonribosomal peptide synthetase 3 [Cochliobolus heterostrophus]
Unigene0001671	0.679839	0.322086	0.606439	1.99125	1.37854	0.825224	1.37973	6.245	NRPS-Like	polyketide synthase [Cochliobolus heterostrophus]
Unigene0001672	4.19684	2.80852	5.05663	8.69373	5.58192	4.10242	7.78705	21.9389	NRPS-Like	polyketide synthase PksH [Alternaria alternata]
Unigene0003255	2.33914	1.11788	1.43338	1.65054	3.45858	3.03472	2.44285	2.0203	NRPS-Like	tyrocidine synthetase 1 [Pyrenophora tritici-repentis Pt-1C-BFP]
Unigene0015812	16.2954	17.4892	17.8759	22.5529	16.2914	17.6803	20.6937	19.9412	NRPS-Like	nonribosomal peptide synthase [Alternaria brassicae]
Unigene0018409	1.54586	0.805283	1.04223	0.977054	1.44474	0.699401	0.421514	1.5693	NRPS-Like	D-alanine-poly(phosphoribitol) ligase subunit 1 [Magnaporthe oryzae 70-15]
Unigene0021764	8.08712	9.25567	9.19953	11.7787	7.43317	13.5177	9.95537	13.1048	NRPS-Like	dimethylallyl tryptophan synthase GliD1 [Metarhizium anisopliae ARSEF 23]
Unigene0002317	0.862346	2.5796	1.73114	1.43165	0.937412	1.23469	1.44178	1.15556	NRPS	polyketide synthase PksA [Alternaria alternata]
Unigene0002319	4.25868	16.7354	8.96153	4.12484	2.23569	6.75324	4.91209	4.18544	NRPS	polyketide synthase PksI [Alternaria alternata]
Unigene0002466	96.2809	40.6245	17.4769	30.2151	219.249	130.897	62.1379	12.0181	NRPS	polyketide synthase PksJ [Alternaria alternata]
Unigene0003152	7.2159	3.21719	4.08926	4.17978	6.66518	4.5824	6.53131	4.54061	NRPS	polyketide synthase PksB [Alternaria alternata]
Unigene0007731	5.75875	6.52961	16.6821	13.2987	53.4202	39.3511	29.2622	40.8088	NRPS	nrps-like protein [Colletotrichum gloeosporioides Nara gc5]
Unigene0021762	8.57977	8.26591	10.5578	10.304	7.11515	13.3496	6.8622	10.9898	NRPS	non-ribosomal peptide synthetase [Trichoderma reesei QM6a]
Unigene0021763	20.0999	15.5243	10.8676	14.4277	19.3415	18.8751	18.5878	25.5499	NRPS	hypothetical aerothricin synthetase 1 [fungal sp. NR7379]
Unigene0001241	239.94	203.768	226.045	244.811	205.973	299.038	191.772	235.491	DMAT	polyketide synthase [Cochliobolus heterostrophus]
Unigenexxxxxxx	DEGs defined by an absolute value of log2 (RPKM at any one of three infection time point/RPKM at 0hpi) ≥ 1 and FDR ≤ 0.001
	Shared DEGs during C-00 and HK∆4 infection
	Specific DEGs during C-00 infection
	Specific DEGs during HK∆4 infection
