# Supplementary material for: Transcriptomic profiling of Alternaria longipes invasion in tobacco reveals pathogenesis regulated by AlHK1, a group III histidine kinase
Source: Sci Rep. 2017 Nov 22;7:16083. doi: 10.1038/s41598-017-16401-6 (PMC5700128; doi:10.1038/s41598-017-16401-6)
Supplement: Supplementary file 5 — Supplementary Table 4 [file 41598_2017_16401_MOESM5_ESM.xls]

## Sheet: Sheet1
Supplementary Table 4 Annotation and differentially expressed gene identification of the carbohydrate-active enzyme families associated with cell wall degradation in the Alternaria longipes invasion transcriptome
CAZyme categories	Predicted substrates	CAZyme families	CAZyme encoding genes		Number of C-00 DEGs in each family			Number of HK∆4 DEGs in each family
			GeneID	Number in each family	6 hpi vs. 0 hpi	12 hpi vs. 0 hpi	20 hpi vs. 0 hpi	6 hpi vs. 0 hpi	12 hpi vs. 0 hpi	20 hpi vs. 0 hpi
Plant cell wall degrading enzymes	Cellulose	GH6	Unigene0001944	2	0	0	1	0	0	0
			Unigene0002105
		GH7	Unigene0001542	4	0	0	0	2	1	1
			Unigene0018647
			Unigene0019226
			Unigene0020824
		GH12	Unigene0000996	2	0	0	0	0	0	0
			Unigene0019701
		GH45	Unigene0001781	2	0	0	0	0	0	0
			Unigene0006336
		GH94	Unigene0019380	1	0	1	0	0	0	0
		Sum		11	0	1	1	2	1	1
	Hemicellulose	GH10	Unigene0002375	5	1	0	1	2	2	2
			Unigene0009615
			Unigene0010189
			Unigene0013429
			Unigene0019924
		GH11	Unigene0002385	5	2	0	2	1	0	1
			Unigene0003749
			Unigene0011903
			Unigene0017996
			Unigene0020666
		GH27	Unigene0003101	2	0	0	0	0	0	0
		GH27|CBM35	Unigene0013884
		GH31	Unigene0002452	9	3	3	4	1	2	5
			Unigene0002503
			Unigene0003561
			Unigene0004409
			Unigene0004454
			Unigene0010217
			Unigene0013309
			Unigene0015326
			Unigene0020080
		GH35	Unigene0002338	6	1	0	0	0	0	0
			Unigene0002662
			Unigene0004901
			Unigene0013093
			Unigene0013269
			Unigene0018428
		GH36	Unigene0006961	1	0	0	0	0	1	0
		GH67	Unigene0000868	1	0	1	1	1	1	0
		CE1	Unigene0000352	27	6	7	9	4	4	10
			Unigene0000797
			Unigene0001630
			Unigene0001706
			Unigene0001807
			Unigene0003000
			Unigene0003585
			Unigene0003845
			Unigene0004820
			Unigene0004970
			Unigene0005183
			Unigene0007742
			Unigene0009538
			Unigene0009878
			Unigene0011129
			Unigene0011524
			Unigene0011876
			Unigene0012461
			Unigene0013181
			Unigene0014949
			Unigene0015306
			Unigene0016868
			Unigene0017430
			Unigene0017800
			Unigene0018563
			Unigene0019579
			Unigene0022337
		CE3	Unigene0001817	5	1	0	2	1	1	2
			Unigene0004360
			Unigene0016177
			Unigene0020747
			Unigene0022324
		CE5	Unigene0001299	11	5	4	4	3	1	2
			Unigene0001539
			Unigene0006631
			Unigene0009457
			Unigene0013078
			Unigene0015315
			Unigene0017788
			Unigene0019169
			Unigene0019235
			Unigene0021947
			Unigene0022382
		CE15	Unigene0013782	2	0	0	1	0	0	0
			Unigene0020398
		CE16	Unigene0005956	2	1	0	0	0	1	1
			Unigene0020214
		GH43	Unigene0000216	14	1	1	1	0	1	4
			Unigene0001097
			Unigene0001198
			Unigene0001252
			Unigene0002378
			Unigene0004094
			Unigene0005499
			Unigene0009610
			Unigene0010649
			Unigene0013551
			Unigene0013715
			Unigene0013890
			Unigene0016271
		GH43|CBM35	Unigene0015314
		GH51	Unigene0007710	2	1	0	0	0	0	0
			Unigene0011352
		GH53	Unigene0000884	1	0	0	0	0	0	0
		GH54|CBM42	Unigene0014703	1	0	0	0	0	0	0
		GH62	Unigene0002529	2	0	0	0	0	0	0
			Unigene0011492
		GH93	Unigene0002508	2	0	1	0	0	0	0
			Unigene0009748
		CE12	Unigene0003885	4	0	0	0	0	1	1
			Unigene0008054
			Unigene0011198
			Unigene0017213
		Sum		102	22	17	25	13	15	28
	Pectin	GH28	Unigene0000086	6	3	4	4	2	1	2
			Unigene0000158
			Unigene0008112
			Unigene0009605
			Unigene0013486
			Unigene0020262
		GH78	Unigene0002259	5	0	0	0	0	0	1
			Unigene0003105
			Unigene0006087
			Unigene0017513
			Unigene0018497
		GH88	Unigene0002808	2	0	1	2	0	0	0
			Unigene0004996
		GH95	Unigene0000309	2	1	1	2	0	0	0
			Unigene0018362
		GH105	Unigene0000536	4	1	0	1	0	0	1
			Unigene0008603
			Unigene0017580
			Unigene0019625
		GH115	Unigene0017511	1	0	0	0	0	0	0
		CE8	Unigene0014362	4	0	0	0	0	0	0
			Unigene0015450
			Unigene0017467
			Unigene0018391
		PL1	Unigene0001579	8	1	2	4	0	0	2
			Unigene0002722
			Unigene0004890
			Unigene0006889
			Unigene0011750
			Unigene0012081
			Unigene0014831
		PL1|CBM1	Unigene0006939
		PL3	Unigene0012124	4	0	1	1	1	1	2
			Unigene0014003
			Unigene0016252
			Unigene0016342
		PL4	Unigene0011238	3	2	0	3	1	0	2
			Unigene0019676
			Unigene0021915
		PL9	Unigene0007907	1	0	0	0	0	0	0
		PL11	Unigene0013802	1	0	0	0	0	0	0
		PL24	Unigene0017739	1	1	1	0	0	0	0
		GH43	Unigene0000216	14	1	1	1	0	1	4
			Unigene0001097
			Unigene0001198
			Unigene0001252
			Unigene0002378
			Unigene0004094
			Unigene0005499
			Unigene0009610
			Unigene0010649
			Unigene0013551
			Unigene0013715
			Unigene0013890
			Unigene0016271
		GH43|CBM35	Unigene0015314
		GH51	Unigene0007710	2	1	0	0	0	0	0
			Unigene0011352
		GH53	Unigene0000884	1	0	0	0	0	0	0
		GH54|CBM42	Unigene0014703	1	0	0	0	0	0	0
		GH62	Unigene0002529	2	0	0	0	0	0	0
			Unigene0011492
		GH93	Unigene0002508	2	0	1	0	0	0	0
			Unigene0009748
		CE12	Unigene0003885	4	0	0	0	0	1	1
			Unigene0008054
			Unigene0011198
			Unigene0017213
		Sum		68	11	12	18	4	4	15
	Lignin	AA2	Unigene0001298	9	0	3	5	3	2	1
			Unigene0004806
			Unigene0013527
			Unigene0013790
			Unigene0014290
			Unigene0018008
			Unigene0018279
			Unigene0018510
			Unigene0022042
		AA3	Unigene0000763	20	7	4	7	4	3	5
			Unigene0001930
			Unigene0002937
			Unigene0003381
			Unigene0003516
			Unigene0004427
			Unigene0006263
			Unigene0010568
			Unigene0011772
			Unigene0012483
			Unigene0014858
			Unigene0014968
			Unigene0015605
			Unigene0018256
			Unigene0018943
			Unigene0019166
			Unigene0019530
			Unigene0020457
			Unigene0020709
			Unigene0021481
		AA4	Unigene0000133	2	1	0	1	0	0	1
			Unigene0002383
		AA6	Unigene0001122	2	1	0	0	0		0
			Unigene0014361
		AA7	Unigene0000303	18	4	1	6	1	4	7
			Unigene0000901
			Unigene0001125
			Unigene0001157
			Unigene0001239
			Unigene0001557
			Unigene0001929
			Unigene0003514
			Unigene0003520
			Unigene0006066
			Unigene0011233
			Unigene0013138
			Unigene0013270
			Unigene0013868
			Unigene0014082
			Unigene0014933
			Unigene0022036
		AA7|CBM18	Unigene0018132
		AA8	Unigene0001973	2	0	0	0	0	0	0
		AA8|CBM1	Unigene0000408
		AA9	Unigene0000780	24	4	6	9	1	3	8
			Unigene0000787
			Unigene0001070
			Unigene0001673
			Unigene0002208
			Unigene0002270
			Unigene0002630
			Unigene0002679
			Unigene0002854
			Unigene0007427
			Unigene0007834
			Unigene0009854
			Unigene0010205
			Unigene0011558
			Unigene0013167
			Unigene0015380
			Unigene0018829
			Unigene0019300
			Unigene0020071
			Unigene0021885
		AA9|CBM1	Unigene0001066
		AA9|CBM1	Unigene0011407
		AA9|CBM1	Unigene0012095
		AA9|CBM1	Unigene0021766
		AA11	Unigene0007770	4	1	2	4	1	2	3
			Unigene0017554
			Unigene0020884
			Unigene0022266
		AA12	Unigene0002837	3	0	1	1	0	0	1
			Unigene0019752
			Unigene0021846
		Sum		84	18	17	33	10	14	26
Plant cell wall degradation related CBMs	Plant cell wall degradation related CBMs	CBM1	Unigene0000530	7	2	2	2	0	1	2
			Unigene0000756
			Unigene0002888
			Unigene0005729
			Unigene0018876
			Unigene0019301
			Unigene0019923
		CBM13	Unigene0004523	1	1	1	1	1	1	1
		CBM35	Unigene0013055	1	1	0	0	0	0	0
		CBM63	Unigene0008180	1	0	0	0	0	0	0
		Sum		10	4	3	3	1	2	3
Fungal cell wall degrading enzymes	Fungal cell wall degrading enzymes	GH16	Unigene0000176	13	2	2	3	0	0	4
			Unigene0001613
			Unigene0006647
			Unigene0008184
			Unigene0008532
			Unigene0008794
			Unigene0011440
			Unigene0011865
			Unigene0013180
			Unigene0013399
			Unigene0015536
			Unigene0018711
			Unigene0020665
		GH17	Unigene0002981	6	0	2	1	1	1	2
			Unigene0005006
			Unigene0009709
			Unigene0015998
			Unigene0018680
			Unigene0020606
		GH18	Unigene0001348	8	2	2	4	2	3	1
			Unigene0001547
			Unigene0001714
			Unigene0003052
			Unigene0004092
			Unigene0009470
			Unigene0011350
		GH18|CBM18	Unigene0000661
		GH20	Unigene0002411	3	0	0	2	0	0	0
			Unigene0017334
			Unigene0020518
		GH55	Unigene0003586	4	1	1	2	0	1	1
			Unigene0014279
			Unigene0017416
			Unigene0020650
		GH64	Unigene0014732	1	1	0	1	0	0	1
		GH71	Unigene0021957	1	0	1	0	0	0	1
		GH72	Unigene0002281	6	3	2	4	1	1	4
			Unigene0009418
			Unigene0009792
			Unigene0014111
		GH72|CBM43	Unigene0008387
		GH72|CBM43	Unigene0018282
		GH76	Unigene0001397	7	0	0	3	0	0	2
			Unigene0007659
			Unigene0011243
			Unigene0011563
			Unigene0013964
			Unigene0021667
			Unigene0022088
		GH81	Unigene0002751	1	1	0	0	1	1	0
		GH85	Unigene0001389	1		0	0	0	0	0
		GH92	Unigene0002602	5	1	1	1	1	1	1
			Unigene0013172
			Unigene0017388
			Unigene0018578
			Unigene0022052
		CE4	Unigene0002268	13	5	3	4	3	4	3
			Unigene0004842
			Unigene0010253
			Unigene0010786
			Unigene0011199
			Unigene0011613
			Unigene0012044
			Unigene0014104
		CE4|CBM18	Unigene0020825
		CE4|CBM18|CBM18	Unigene0001099
		CE4|CBM18|CBM18|CBM18	Unigene0001110
		CE4|CBM18|CBM18|CBM18	Unigene0003057
		CE4|CBM18|CBM18|CBM18	Unigene0019292
		Sum		69	16	14	25	9	12	20
Fungal cell wall degradation related CBMs	Fungal cell wall degradation related CBMs	CBM12	Unigene0007606	1	0	0	0	0	0	0
		CBM18	Unigene0016147	7	3	4	4	4	3	1
			Unigene0016148
		CBM18|CBM18	Unigene0001346
		CBM18|CBM18	Unigene0010074
		CBM18|CBM18	Unigene0019118
		CBM18|CBM18|CBM18	Unigene0000902
		CBM18|CBM18|CBM18	Unigene0020300
		Sum		8	3	4	4	4	3	1
Plant or Fungal cell wall degrading enzymes	Plant or Fungal cell wall degrading enzymes	GH1	Unigene0001219	3	0	0	1	0	0	1
			Unigene0004432
			Unigene0019842
		GH2	Unigene0003844	6	1	2	3	0	0	2
			Unigene0013228
			Unigene0016262
			Unigene0017841
			Unigene0019045
			Unigene0021953
		GH3	Unigene0000174	14	3	0	1	2	2	5
			Unigene0000421
			Unigene0003049
			Unigene0004390
			Unigene0006316
			Unigene0007717
			Unigene0010888
			Unigene0011774
			Unigene0013618
			Unigene0013685
			Unigene0015322
			Unigene0017245
			Unigene0019228
			Unigene0019745
		GH5	Unigene0001533	11	2	0	4	3	2	2
			Unigene0003423
			Unigene0003761
			Unigene0004126
			Unigene0004983
			Unigene0006274
			Unigene0008024
			Unigene0008198
			Unigene0013421
			Unigene0018074
		GH5|CBM1	Unigene0011466
		Sum		34	6	2	9	5	4	10
Unigenexxxxxxx	Genes were selected out as DEGs if an absolute value of log2 (RPKM at any one of three infection time point/RPKM at 0hpi) ≥ 1 and FDR ≤ 0.001
	Predicted substrates are hemicellulose and pectin
GH: glycoside hydrolase
PL: polysaccharide lyase
CE: carbohydrate esterase
AA: auxiliary activity
CBM: carbohydrate-binding module
