# Supplementary material for: Transcriptomic profiling of Alternaria longipes invasion in tobacco reveals pathogenesis regulated by AlHK1, a group III histidine kinase
Source: Sci Rep. 2017 Nov 22;7:16083. doi: 10.1038/s41598-017-16401-6 (PMC5700128; doi:10.1038/s41598-017-16401-6)
Supplement: Supplementary file 6 — Supplementary Table 5 [file 41598_2017_16401_MOESM6_ESM.xls]

## Sheet: Sheet1
Supplementary Table 5 Primer sequences used for quantitative real-time PCR analysis
Gene ID	Gene description	Forward primer (5'-3')	Reverse primer (5'-3')	Comments
Unigene0001990	actin [Aspergillus clavatus NRRL 1]	TCCCCATTTACGAGGGTTTC	CCTTGATGTCACGGACGATT	house-keeping gene
Unigene0001539	carbohydrate esterase family 5 protein [Bipolaris maydis C5]	GTATGGCTCGTTCTTCTGG	TGGACCTGGTGGATGCT	carbohydrate-active enzyme
Unigene0013919	carbohydrate-binding module family 18 protein [Bipolaris sorokiniana ND90Pr]	TATGAAACCTGGACGAACTG	TGCTCCTGCCAACGCTAA	carbohydrate-active enzyme
Unigene0014111	glycoside hydrolase family 72 protein [Bipolaris sorokiniana ND90Pr]	GCAAAGTGCGAGCCATCA	ACAAGGCGACTGCTAACCC	carbohydrate-active enzyme
Unigene0016107	adenylosuccinate synthetase [Pyrenophora tritici-repentis Pt-1C-BFP]	GCGTGAAATCTGAGCCA	GCGTTGAAGCACCGTTA	carbohydrate-active enzyme
Unigene0020088	peroxiredoxin-6 [Pyrenophora tritici-repentis Pt-1C-BFP]	TGGCGTCCTCGGTCTTA	CTTTACAATCCGCTCAGTC	carbohydrate-active enzyme
Unigene0002174	PCI domain-containing protein [Marssonina brunnea f. sp. 'multigermtubi' MB_m1]	GGTAGTGGCGGTATTGGTA	GTTGGACGGTAATGAGGAT	candidate effector
Unigene0002488	hypothetical protein TRIVIDRAFT_222554 [Trichoderma virens Gv29-8]	AGTGGTGCCCGAAAGTTATG	TTTAGGCTGTGGACAAAGATG	candidate effector
Unigene0016034	similar to aspartic endopeptidase Pep1 [Leptosphaeria maculans JN3]	TGCTATTGTCCGTGCCTACT	CACCGAAGATGCTGAAACC	candidate effector
Unigene0002319	nonribosomal peptide synthase [Alternaria brassicae]	CAACTTGTGCCAAACCC	AGATTACTACCCTCGCCTC	secondary metabolites synthesis
Unigene0002707	polyketide synthase PksA [Alternaria alternata]	CTGCCATCCAAACAAACG	TGGGTGGTGACAATCAGAACA	secondary metabolites synthesis
Unigene0007743	sulfate permease [Pyrenophora tritici-repentis Pt-1C-BFP]	TCCCAACGACAAACACC	GTATGGCGGAAAGAACAC	ABC transporter
Unigene0009047	zuotin [Pyrenophora tritici-repentis Pt-1C-BFP]	GCACCAATGAGACGCTG	GACGCCAACTACTTCCAC	ABC transporter
Unigene0003394	chaperone protein dnaK [Pyrenophora tritici-repentis Pt-1C-BFP]	CTGGTAGCGGTCAAGTAAA	GAAGAAGGGAGGAAAGGT	ABC transporter
Unigene0012504	similar to fatty acid synthase [Leptosphaeria maculans JN3]	CTACTACGCCTCTATCGTTATG	GGCTGTCTTCAAGTCCCTA	Cytochrome P450
Unigene0018212	ent-kaurene oxidase [Pyrenophora tritici-repentis Pt-1C-BFP]	TGCCGTCCAAACCCAA	CGAAAGCATTTATCCTCAAGC	Cytochrome P450
Unigene0010475	heme-thiolate peroxidase [Ceriporiopsis subvermispora B]	GGCACCAGGAACGATGAT	CTTCGCCTTCTACCCACA	the gene with antioxidant activity
Unigene0017367	similar to peroxidase [Alternaria alternata]	GCCTACTCTGGTCCACATCCT	TGCTCGTATTCGGCAACAA	the gene with antioxidant activity
	two antioxidant activity genes with specifically up-regulated in HKΔ4
